# Supplementary material for: Pediatric COVID-19 patients in South Brazil show abundant viral mRNA and strong specific anti-viral responses
Source: Nat Commun. 2021 Nov 25;12:6844. doi: 10.1038/s41467-021-27120-y (PMC8617275; doi:10.1038/s41467-021-27120-y)
Supplement: Supplementary file 4 — Source Data [file 41467_2021_27120_MOESM4_ESM.xlsx]

## Sheet: Fig1S | Fig2
Patient ID	Group	PBMCs	Ki-67+ B cells	T cells	CD4+	Ki-67+ CD4+	TCR-activated CD4+	TCR-activated Ki-67+ CD4+	CD8+	Ki-67+ CD8+	TCR-activated CD8+	TCR-activated Ki-67+ CD8+	GranzB+Perf+ CD4+	TCR-activated GranzB+Perf+ CD4+	GranzB+Perf+ CD8+	TCR-activated GranzB+Perf+ CD8+	B cells	B10 cells	Plasmablasts	IgG- IgM+ B	IgG+ IgM+ B	IgG+ IgM- B	Transitional B	Memory B	IgG- IgM+ Memory B	IgG+ IgM+ Memory	IgG+ IgM- Memory B	Naïve B Cells	PD+1+ CD4+	Tfh	ICOS+ Tfh	Treg	CXCR5+ Treg	DCs	CX3CR1 gMFI DCs	mDCs	CX3CR1 gMFI mDCs	cDC1	CX3CR1 gMFI cDC1	Non cDC1	CX3CR1 gMFI Non cDC1	pDCs	CX3CR1 gMFI pDCs	HLA-DR gMFI DCs	HLA-DR gMFI mDCs	HLA-DR gMFI cDC1	HLA-DR gMFI Non cDC1	HLA-DR gMFI pDCs	NK cells
2244-1219	Mild	44.3	7.69	4.74	1.05	5.88	23.5	12.5	0.73	6.38	0	0	0	0	47.5	66.7	4.38	5	0.71	77.9	2.5	7.14	4.29	30	48.8	8.33	15.5	69.6	8.26	2.48	100	3.2	0	4.18	261	23.1	390	50.9	450	49.1	330	12.5	225	2204	2821	3279	2205	4261	2.71
2244-1220	Mild	63	8.94	14.1	1.15	2.44	3.66	0	9.28	3.93	0.15	100	1.75	0	73.4	75	3.15	10.6	1.56	77.5	2.81	9.69	5.94	29.4	53.2	6.38	14.9	70.3	10.3	2.06	100	8.49	11.1	3.91	261	21.2	398	34.5	455	65.5	368	23.8	207	2383	2734	3051	2448	3927	14.5
2244-845	Mild	82.3	4.52	45.7	31.9	4.28	1.96	34.7	3.88	4.9	4.48	43.9	12.1	3.48	31.5	48.3	7.66	4.98	12	45.6	38.2	8.71	7.88	17.8	65.1	20.9	2.33	82.2	22.4	4.07	85.3	7.78	3.44	12.5	516	23.9	687	38.1	663	60.7	702	5.51	240	13991	21474	23484	19718	8969	1.38
2244-848	Mild	51	11	7.91	0.75	15.4	69.2	9.09	1.28	11.4	6.5	50	1.54	6.67	2.39	2.9	4.87	3.57	8.9	73.5	5.89	8.4	12.9	19.4	36.2	0.97	17.8	80.6	54.5	2.29	72.7	12.7	4.23	4.99	334	11.4	440	40.1	451	59.5	435	5.7	88.1	9861	20333	24400	17327	12304	2.36
2244-942	Mild	86.5	6.95	44.2	20.2	5.82	3.58	15.3	11.3	12.8	5.66	56.2	15.7	9.38	52.3	26.9	3.58	2.81	9.06	64.4	0	13.4	6.88	18.1	27.6	0	24.1	81.9	7.77	2.87	13.7	4.57	9.15	2.94	343	9.35	412	20	325	80	374	15.9	264	1794	4106	9186	3234	2146	2.51
2244-963	Mild	83.9	7.57	17	13.8	3.85	1.52	48.7	0.95	7.91	4.25	62.1	5.93	3.54	38.7	6.82	7.74	4.37	6.71	65.1	0.4	8.23	11.8	16.9	35.8	0.17	20.8	83.1	8.51	3.6	9.13	6.98	7.99	2.75	347	24.8	393	38	430	62.5	367	9.17	232	2342	4186	5068	3714	2358	0.7
2244-992	Mild	96.4	3.97	30.5	21.7	1.9	0.96	35.8	1.59	1.89	2.34	13.9	18.6	0.7	45	18.8	4.15	10.7	5.76	62.4	0.5	14.9	2.77	25	22.5	0.12	32.3	75	5.36	0.94	5.71	3.93	3.25	6.24	496	10.2	1059	53.7	1075	46.3	1041	3.34	510	3613	11089	12442	9716	6252	3.46
2244-994	Mild	90.6	4.36	25.7	22.7	3.47	2.01	37.9	0.54	7.02	21.7	13.8	0.23	0.39	28.2	3.7	9.31	3.93	2.25	69.3	0.2	7.64	6.5	11	46.1	0.52	15	88.9	5.21	2.07	4.83	4.43	5.28	10.8	452	7.64	754	49.2	787	50.8	722	3.01	399	3249	10377	12592	8626	4321	2.69
2245-359	Mild	69.3	14.9	4.61	3.13	5.45	1.82	100	0.51	22.2	0	0	0	0	27.3	0	10.4	2.9	0.77	69.8	0.19	12.4	2.13	11.8	27.9	0	31.1	88.2	14.6	1.5	25	0.74	50	2.91	458	59.9	546	76	571	23.4	389	8.17	210	3583	5056	5067	4751	3717	0.67
2245-408	Mild	86.8	3.11	2.9	1.74	8.65	5.01	55	0.11	1.96	5.88	0	0.087	0	4.67	0	11.3	2.88	0.58	84.9	5.35	2.72	5.18	6.1	37	5.48	24.7	93.9	13.3	6.15	4.88	7.71	10.5	3.13	595	19	886	71.6	942	28.4	753	8.78	460	5581	9843	10849	7731	4707	1.4
2245-423	Mild	88.1	15.6	11.9	9.94	11.1	1.26	88.9	0.26	10.5	0	0	0.2	0	8.4	20	2.68	5.26	8.42	67.4	1.05	11.6	2.11	25.3	25	0	37.5	73.7	14.6	2.29	15.4	1.89	0	0.96	513	24	640	61.1	628	38.9	660	13.3	311	2850	5439	6676	3584	2692	0.66
2245-451	Mild	75	13.4	3.27	1.47	9.84	3.28	0	0.58	12.5	4.17	100	0	0	71.4	50	27.2	7.56	0.29	72.5	0.11	12	0.61	24.3	50.4	0.15	20.4	75.7	0	0	0	4.76	0	2.22	397	58.5	480	81.3	482	19.6	467	5.04	205	2870	3890	4041	3308	2577	2.85
2245-456	Mild	72.1	10.6	11.8	3.94	5.1	3.33	33.3	0.85	5.86	1.03	100	1.93	0	28.3	0	8.95	17.6	1.62	60.1	2.79	18.7	4.39	28.9	22.8	0.39	39	71.1	20.8	5.41	10.4	1.56	19.4	11.2	309	6.65	607	50	658	50.3	561	1.73	253	1840	4789	5727	4029	2447	2.25
2245-502	Mild	47.4	5.78	3.92	1.8	8.29	3.69	50	0.43	7.69	3.85	50	0	0	12.3	50	13.4	5.38	3.49	82.6	3.69	7.19	15.3	10.5	49.2	3.44	20.6	89.5	24.6	5.03	66.7	3.7	0	12.9	326	10.4	474	39.6	503	60.4	456	5.05	164	7079	16597	23372	12459	7194	3.82
2245-515	Mild	63.2	19.4	5.93	2.4	10.7	2.29	66.7	0.13	14.3	0	0	0	0	35.3	0	13.2	29.2	3.57	70.1	1.52	12.1	5.18	42.9	52.5	0.21	17.7	57.1	32.3	5.64	36.4	4.88	0	4.65	635	27.7	856	64.7	930	35.3	728	3.8	407	2141	6178	6433	5671	4534	2.18
2245-526	Mild	84.4	15.8	9.62	6.58	4.33	2.03	46.7	1.09	12.3	3.28	50	0.28	0	17.6	0	4.03	4.12	7.73	69.6	8.25	9.79	5.67	17	33.3	9.09	42.4	83	18.4	4.75	3.23	5.18	5.56	1	536	23.1	648	50	471	53.6	821	15.7	530	2751	5487	6477	4410	4759	0.87
2245-540	Mild	75.9	2.19	3.81	2.43	6.55	2.07	75	0.18	9.52	9.52	75	1.17	0	18.2	25	16.1	4.33	1.18	64.7	4.92	20.1	7.31	9.74	17.5	3.8	42.4	90.3	25.1	3.76	55.6	2.04	10	7.23	341	21	483	18.3	585	81.7	461	5.59	179	10421	18522	18839	18360	7969	2.22
2245-578	Mild	69.3	15.2	5.16	1.72	18.6	6.78	50	0.76	26.9	7.69	100	0	0	47.4	100	32.1	2.2	1.03	82.2	0	5.28	7.01	7.66	50.6	0	20.1	92.3	13.2	0	0	4.17	0	4.72	455	37.5	443	58.3	465	43.4	418	2.47	186	2688	5734	6688	4680	3213	3.65
2245-579	Mild	70.7	7.96	2.7	0.36	5	33.3	0	0.061	0	0	0	1.2	0	60	0	15.2	5.32	0.89	83.8	0.41	4.96	7.71	8.39	40.3	0.29	26.2	91.6	36.8	1.75	0	12.3	0	2.98	567	66.7	679	67	715	33.9	609	10.8	282	3294	4157	4434	3672	2575	0.97
2245-604	Mild	70.2	8.61	3.26	0.55	1.82	45.5	0	0.32	6.25	3.12	100	16.7	0	78.8	0	15.2	2.1	2.19	86.4	0.31	4.91	22.6	6.25	20	0	32.9	93.8	50	0	0	12.5	0	5.14	316	26.2	431	63.9	487	39.2	344	13	238	2692	6203	6073	6423	2131	2.96
2245-609	Mild	60.8	13.7	13.9	10.7	6.61	1.65	0	0.76	0	0	0	0.093	0	23.4	0	13	14.8	1.58	73.6	4.58	9.96	7.75	20.3	39.7	2.33	22.6	79.7	18.8	1.16	21.1	2.43	2.44	4.25	272	34.2	363	41.4	445	59	306	12.4	170	3377	6525	6635	6423	3590	1.45
2245-610	Mild	63.5	3.54	3.28	0.32	10.6	1.52	100	0.3	6.45	11.3	14.3	10.7	0	62.1	60	10.6	7.34	1.73	68	0.68	20.3	12.8	13.2	25.5	2.39	44.6	86.8	34.7	2.78	50	8.54	0	1.68	336	43.6	411	60.9	440	39.1	342	24.2	216	3699	7404	8080	6498	2984	0.57
2245-619	Mild	70.7	2.89	6.85	2.15	4.68	0.58	50	0.83	3.82	1.53	50	10.5	0	53.5	80	23.5	8.24	0.57	75.8	1.2	15.3	22.4	13.8	23.2	2.77	47.1	85.7	38.8	2.08	100	2.81	0	7.7	309	15.5	463	31.5	489	67.6	437	6.86	48.1	7891	16060	17774	15297	5893	5.24
2245-640	Mild	58.6	3.47	4	1.36	4.88	3.25	75	0.3	7.41	3.7	100	3.75	0	53.5	80	15.3	13.5	1.95	78.5	0.61	8.42	11.2	20.3	51.4	1.1	20.1	79.7	33.7	2.88	33.3	0.94	0	7.36	529	37.6	788	20.2	924	79	758	6.14	51.9	10540	12369	12556	12262	10377	4.64
2245-645	Mild	62	3.54	5.89	0.88	20.4	4.76	100	0.41	17.6	10.3	57.1	0	0	30	0	19.8	14.7	1.28	72.4	0.8	12.3	8.25	21.9	42.6	1.71	25.6	78.1	34.9	10.9	63.2	5.88	9.09	13	370	17.7	662	60.2	709	38.8	583	7.25	98.2	8761	15585	15930	14924	6171	4.49
2245-654	Mild	71.3	3.63	7.31	1.03	7.04	2.82	50	1.12	2.6	0.65	100	0	0	43.6	50	10.5	0.66	1.66	69.2	19.5	5.63	2.65	2.98	55.6	33.3	0	96	54	0	0	8.7	16.7	14.4	444	18.9	538	28	633	70.7	501	7.68	64.9	12778	17423	20322	16133	6303	2.96
2245-671	Mild	56.5	2.89	40.5	31.9	2.16	0.6	38.3	5.7	1.8	1.93	33.9	0.59	1.9	13.8	34.3	9.89	0.94	2.24	70.2	17	4.4	2.24	14.9	84.1	6.08	1.06	85	6.18	1.5	87.8	3.71	2.55	4.35	332	13	459	28.8	589	70.8	409	4.42	130	8549	16182	18639	15072	7011	1.24
2245-704	Mild	77.6	12.2	3.27	0.42	8.93	3.57	0	0.33	15.9	6.82	66.7	10	0	89.9	0	9.91	2.19	5.94	74.1	15	3.75	8.44	9.38	56.7	30	3.33	90	15.5	6.9	25	6.45	0	12.7	385	13.7	503	40.9	623	57.7	420	4.13	150	11138	17492	20710	15226	7226	3.11
2245-705	Mild	76.2	2.74	24.7	14.6	3.18	0.79	24.2	3.64	3.28	1.64	17.6	66.2	56	79.8	92.3	8.95	2.58	6.27	47.9	39.1	7.82	6.7	10.8	54.8	21.4	7.14	88.7	28.6	0.12	100	2.11	0	7.13	377	12.5	472	21.6	595	77.8	438	3.42	147	7424	15504	18075	14685	10952	9.73
2245-712	Mild	84.3	2.67	28.4	18.7	2.62	0.8	33.8	3.11	3.05	3.57	35.4	16.1	24.8	40.9	65.4	1.8	0.75	9.06	51.7	20	13.2	1.51	14.3	63.2	7.89	10.5	85.7	16.8	1.71	90.2	3.17	1.86	5.75	449	27.8	578	48.8	671	50.2	494	5.38	186	11375	15626	13838	18204	8199	2.7
2245-738	Mild	85.4	1.9	11.9	4.77	5.7	2.2	39.3	3.13	15.5	1.85	73.5	0.95	0	10.3	17	9.01	10.9	1.65	63.9	1.8	19.2	3.67	16.8	31.2	1.91	43.3	83.2	31	4.67	79.7	3.72	2.02	8.17	373	25.5	528	28	584	70.8	505	4.5	142	10679	21009	22946	20095	10367	5.49
2245-750	Mild	64.4	1.2	7.21	5.02	7.39	1.07	28.6	0.2	9.43	0	0	27.2	23.1	42.4	28.6	7.38	5.63	1.16	87.4	0.91	4.21	7.22	8.6	43.9	5.91	21.5	91.4	63	3.99	88	8.48	0	9.28	464	36.9	511	25.3	569	74.2	492	4.01	174	14924	21469	22340	21163	9243	0.52
2244-1139	Mild	83	2.67	41.5	24.1	5.86	2.11	19.7	4.71	8.67	6.06	51.4	8.81	23.8	60.7	55.8	9.65	5.9	2.07	87.3	1.6	2.38	15	7.35	57.7	11.3	9.15	92.2	11.9	7.33	24	4.05	8.14	4.24	517	12.8	1265	73.5	1345	26.5	1063	5.42	368	2901	6329	5912	6778	3956	7.71
2244-859	Mild	76.1	7.13	23.3	11.5	4.95	2.86	15.4	7.54	7.1	4.51	37	0.23	0	57.2	32.4	8.15	2.87	7.59	64.5	0.17	10.1	2.28	16.9	21.4	0.61	23.8	83.1	2.94	1.82	0	3.85	17.2	2.35	508	69.2	538	68.6	577	32.4	457	9.24	812	1603	3222	3171	2370	3008	0.12
2244-1060	Severe	88.3	11.2	33.2	22.2	9.8	1.91	47.6	6.52	9.89	2.06	72.5	1.34	2.3	30.9	44.4	11.1	3.85	10.5	76.5	0.76	5.31	4.1	14.1	22.9	1.81	15.4	85.8	7.01	5.33	86.6	3.37	8.16	5.81	438	2.5	852	50	663	50	1068	0.54	590	4067	5719	5686	5746	2954	4.61
2244-1069	Severe	83.7	16.8	21.6	10.2	12.9	2.25	84.1	6.99	32.7	22.6	85.4	0.55	2.04	50.1	71.9	3.98	8.68	10.8	76.5	1.24	4.55	10	15.5	34.7	3.33	5.33	84.5	2.35	2.72	87.8	5.84	3.55	2.56	1286	1.86	2312	55.6	4775	33.3	563	4.96	522	3162	8838	9549	7149	7378	1.01
2244-880	Severe	74.9	10.3	33.5	17.6	8.8	2.84	75.9	4.64	11.8	9.71	87.3	19.1	14.6	27.4	87.3	6.39	11.2	18.2	64.1	1.09	7.65	13.2	24.2	15.1	3.39	16.7	75.8	26.3	3.32	73.5	9.35	0.92	7.77	1259	2.27	586	51.3	601	46.2	511	1.16	1287	1310	6205	7158	5088	1713	0.71
2244-937	Severe	88.3	8.91	48.3	32.5	5	0.93	42.9	10.8	6.84	3.14	37.2	1.83	7.39	25.3	51.7	13.6	2.61	7.92	63.8	0.057	7.36	6.66	16.2	24.4	0	13.4	83.8	3.12	4.1	4.49	4.64	9.02	3.12	478	4	782	76.5	887	29.4	488	2.12	667	1670	3965	4334	3635	2134	1.48
2244-964	Severe	91.1	2.36	30.7	20.2	4.07	3.67	26.6	4.3	2.83	4.69	18.2	5.02	8.81	75	53.9	5	1.21	1.46	28.7	0.18	34.6	2.74	8.71	13.1	1.22	45.3	91.3	3.88	2.12	9.39	4.89	8.7	3.3	302	6.69	501	54.2	549	46.7	446	2.95	303	1491	3722	4650	2921	3068	13.3
2244-1019	Severe	41.2	22.2	8.32	4.82	5.96	4.2	32.3	0.22	24.2	27.3	11.1	2.23	7.14	74.3	66.7	6.19	2.08	16.7	56.2	0	12.5	8.33	29.2	21.4	0	14.3	70.8	9.08	6.52	1.96	4.01	12.1	5.34	660	1.32	1921	40	1357	70	2234	1.45	1015	1664	2001	2812	1662	2301	1.54
2244-1024	Severe	70.8	22	8.79	5.43	8.19	1.95	71.4	0.32	4.76	0	0	18.4	16.7	77.6	50	4.36	3.26	17	12.5	0	25.8	3.51	29.6	7.63	0.85	35.6	70.4	20.2	2.25	0	5.15	0	4.85	1018	2.02	1045	45.5	1947	54.5	568	0.92	990	1411	4063	6801	2708	1336	3.83
2244-1028	Severe	74.4	16.7	15.8	12.7	6.64	2.59	57.6	0.56	17	18	16.7	13.2	19	52.1	100	6.26	2.97	6.88	74.8	0.31	9.22	8.59	14.2	20.9	0	33	85.5	17.3	3.03	10.8	5.59	6.85	14.4	483	0.57	884	33.3	1016	66.7	822	0.23	529	2727	6273	8068	5545	3949	1.36
2244-1045	Severe	87.7	6.78	39.3	36.7	1.26	0.47	25	0.93	4.12	5.15	0	0.03	3.17	14.7	55.6	9.21	16.1	12.3	50.3	0.31	8.02	4.88	33.8	42.4	1	24.2	66.2	2.82	1.01	4.49	3.22	1.35	6.46	637	0.84	798	57.1	740	42.9	879	0.24	597	2831	5259	5739	4687	3453	3.98
2244-1051	Severe	78.4	11.2	8.87	4.93	8.88	3.72	50	1.5	5.44	2.04	66.7	0	0	14.9	0	5.03	22.1	8.55	57.7	10.5	15.7	17.7	49.4	32.6	21.6	21.3	50.1	5.5	2.75	76.9	5.77	6.9	5.64	532	0.84	1081	50	1743	50	628	0	0	2469	3666	3050	4425	0	7.84
2244-1057	Severe	71.1	10.9	28.4	19.6	8.29	2.51	87.9	3.35	8.44	5.78	76.9	0.17	0	26.8	33.3	9.8	2.53	4.06	81.6	1.27	5.32	5.83	7.35	37.9	5.17	10.3	92	2.14	5.03	88.9	5.08	10.3	1.67	1160	4.59	1687	33.3	2529	55.6	1194	4.08	1639	1777	3431	2503	3490	3473	0.59
2244-1093	Severe	47.7	8.33	15.9	8.55	12.3	4.79	28.6	1.52	15.4	7.69	100	0	0	13.3	0	12.8	6.09	8.41	75.7	1.45	6.96	6.67	16.5	42.1	8.77	10.5	82.6	4.73	2.03	100	3.27	0	9.85	652	0	0	0	0	0	0	0	0	1697	0	0	0	0	0.16
2244-1121	Severe	67.2	5.51	28.8	14.4	8.46	1.39	45.5	10	7.79	1.45	37.5	25	0	73.3	0	4.81	6.15	5.47	52.2	4.1	22.6	7.29	15.5	23.5	2.94	30.9	83.8	19.9	8.56	72.6	2.94	13.6	6.9	613	1.05	1019	44.4	1443	55.6	752	0.35	561	1916	3227	4973	2320	2662	5.39
2244-1124	Severe	72.5	26.6	42.6	32.7	32.1	2.19	50	4.81	30.6	10.4	73.9	5.49	19.7	56.5	44.8	3.12	45.9	14.5	73.5	0.46	3.46	12.2	10.6	10.9	0	8.7	88.9	2.58	2.18	88.7	2.06	10.6	1.51	834	4.32	989	100	989	0	0	5.04	1244	1460	5927	5927	0	2121	0.39
2244-1163	Severe	79.4	5.14	34.2	11.2	7.81	2.06	42.9	10.3	7.75	5.33	55.6	14.1	26.5	68.7	86.5	11.9	9.22	7.98	72.9	1.27	6.8	8.34	17.6	39.8	2.35	13.9	82.6	12.3	7.37	37.9	2.71	13.6	4.39	413	1.17	806	63	838	37	754	0.26	547	2642	5256	8068	2657	3022	13.3
2244-1175	Severe	72.4	13.2	41.4	11.7	6.73	3.6	44.6	9.03	12.1	8.07	82.4	3.83	1.56	22.7	31.5	10.6	11.9	10.4	66.1	2.15	13.4	8.5	17.6	31	6.09	20.5	82.4	17.3	9.87	32.2	3.38	12.8	8.1	499	0.21	479	28.6	763	71.4	377	0.12	352	2402	3638	4509	3344	3628	3.07
2244-1180	Severe	46.3	5.26	23.5	6.16	13.7	8.5	53.8	6.32	7.01	1.27	0	12.1	0	76.9	100	1.42	4.55	2.27	86.4	2.27	4.55	11.4	9.09	50	0	25	90.9	13.4	25.5	63.5	4.9	17.1	7.83	492	2.16	1358	52.9	1672	47.1	1070	1.27	718	2388	6167	9188	4016	6301	12.4
2244-1197	Severe	68.5	11.1	10.8	2.85	11.9	7.08	71.7	2.52	10.6	9.35	80.6	7.2	0	41.1	19.2	3.21	10	13.2	64.9	3.71	10.4	10.2	19.1	30.8	6.16	12.8	81.2	9.49	7.11	57.9	4.35	19.5	4.89	141	3.68	258	36.4	243	63.6	266	0.71	55.5	2495	3445	4870	2766	3876	14.9
2244-1206	Severe	49.2	1.76	12.8	7.63	8.1	7.36	79.7	1.18	8.06	4.84	66.7	6.72	8.33	82	100	8.11	3.39	3.39	64.7	4.07	5.08	9.83	8.27	20.5	26.2	26.2	91.3	3.05	4.07	96.9	1.36	0	11.2	1136	1.17	1337	0	0	100	1337	0.084	561	10797	12551	0	12551	4831	5.69
2244-1207	Severe	49.4	6.75	12.8	8.28	4.13	2.62	37.5	1.71	23.4	13.6	72.1	9.9	79.4	84.2	96	1.65	6.96	6.12	51.5	8.02	14.3	17.3	13.7	15.4	36.9	20	85.7	2.3	4.96	83.2	2.12	6.98	3.96	681	2.03	699	11.4	377	88.6	746	1.04	342	2034	3077	3928	2465	4747	6.55
2244-1213	Severe	80.7	4.03	7.16	4.46	10.4	4.88	68	1.7	10.7	3.44	61.7	1.7	10.8	65.3	72.4	11.6	12.8	2.98	78.3	3.46	6.13	7.42	21.8	72.3	10.1	8.67	78	5.03	6.21	86.8	2.47	10	10.4	1385	3.43	1691	27.5	1409	72.5	1804	0.067	850	11628	13904	30025	10525	11089	2.56
2244-1223	Severe	88.2	10.3	33.4	19.9	4.88	2.2	66.8	8.58	7.68	7.07	78.1	0.8	3.12	14.6	63.4	7.87	9.64	10.1	74.6	4.68	6.99	13.2	29.8	45.7	6.6	15.2	69.7	11.7	4.68	92.5	3.05	10.8	4.46	211	7.64	263	37.5	316	62.5	231	2.44	156	2340	4019	4663	3417	3071	6.9
2244-1225	Severe	29.2	14.1	11.8	4.99	11.5	4.23	80	1.55	20.9	17.3	89.5	3.78	12.5	18.2	50	4.66	1.8	5.39	88.9	1.96	2.61	29.1	9.97	34.4	13.1	11.5	89.7	21.1	1.89	80	1.48	0	6.95	562	2.52	1075	20.6	786	79.4	1161	0.3	168	1912	3199	3216	3191	959	1.8
2244-1228	Severe	77.9	4.44	43.8	36.5	3.29	0.59	57.1	4.86	3.69	0.76	77.8	0.06	2.3	21	37	25	15	1.41	57.1	2	13.5	4.41	39.1	25.1	1.78	21.5	60.3	7.62	0.78	87.8	3.53	1.18	5.86	552	2.53	899	3.33	779	96.7	903	0.34	150	3098	7912	9932	7612	3207	2.2
2244-1229	Severe	94.9	4.99	39.7	33	4.44	2.2	75.1	4.51	20.5	13.4	90.8	0.2	0.67	9.63	25.8	9.71	1.46	1.55	84.6	0.33	3.22	0.74	12	46.7	1.91	14.7	87.6	7.72	2.16	89.1	3.74	5.07	2.05	271	10.6	397	24.6	460	75.4	377	0.7	247	2610	6387	6731	6202	5630	4.7
2244-1230	Severe	94.8	0.59	1.67	1.08	1.47	1.08	81.8	0.17	5.7	7.59	75	9.94	22.2	49	66.7	40	1.48	0.00911	65.1	0.00304	0.015	0.015	46.6	65.8	0.013	0.039	52.1	13.3	1.21	83.3	2.93	26.7	10.6	181	0.1	447	0	0	100	447	0.33	696	1248	2830	0	2830	7973	0.31
2244-686	Severe	88.8	18.5	42.3	31.9	4.52	1.61	52.3	7.38	4.33	6.36	26.4	0.047	1.17	29.2	47.4	1.1	19.6	25.3	18.5	1.09	13.1	1.53	69.5	13.2	0.63	11	30.5	2.48	0.17	20	1.44	1.14	2.35	570	12.5	780	88.3	801	12.6	638	1.35	829	1443	2199	2297	1622	1896	2.13
2244-704	Severe	68	0.92	6.57	3.26	1.92	1.31	33.3	1.01	2.25	1.12	0	3.47	0	64.1	100	40.7	2.45	0.48	87.8	0.18	2.77	9.02	3.59	47.3	0.5	23.4	96.4	14.7	1.8	80	3.01	0	5.67	570	50.8	845	69.6	905	31.1	719	0.7	351	2598	3951	4087	3627	2041	6.41
2244-772	Severe	86.5	7.13	21.7	5.88	18.1	21.6	48.5	9.96	23.3	36	49.1	28.9	40.7	76.4	48	3.67	27.3	9.34	38.4	0.82	26.6	2.84	65.3	26.2	0.46	27.9	34.6	16.4	4.83	0	4.61	0	3.48	557	1.88	1041	94.7	960	5.26	4281	1.09	880	1309	2179	2088	4882	1891	11.5
2244-915	Severe	85.9	12.3	25.8	18.2	6.81	2.22	61.4	4.02	11.3	7.38	64.5	5.81	4.98	58	35.4	3.81	9.87	11.8	31	29.7	14.9	3	45.4	22.6	16	19.5	54.6	3.48	1.42	9.09	1.56	8	5.25	460	1.79	670	53.8	939	50	411	1.1	1157	1259	2593	2545	2600	1532	1.89
2244-954	Severe	83.7	4.32	34.1	24.6	5.68	2.87	58.6	3.3	4.28	11.8	18.9	48.4	36.7	63.4	73.7	2.62	16.7	6.41	70.6	2.87	14.4	11.9	24.7	41.5	8.06	25.1	75.3	27.1	4.67	85.5	3.87	5.8	9.68	1010	3.12	1763	26.3	1186	73.7	2031	0.66	1546	1211	2265	4955	1739	1288	0.22
2245-383	Severe	80	15.6	8.32	5.06	19.3	7.44	92	0.45	10	3.33	0	4.96	0	42.6	0	6.84	4.82	1.81	51.6	0.8	17.9	2.01	21.1	11.4	0	38.1	78.9	9.11	1.74	11.1	7.54	6.98	1.73	446	8.49	683	70.3	777	29.7	480	2.75	551	3818	8117	8121	8107	6173	0.47
2245-689	Severe	76.6	1.39	17	10.7	1.94	1.18	42.4	3.6	8.07	7.95	42.6	0.22	4.55	39.6	60.8	7.45	1.74	6.66	66.8	24.8	1.83	5.02	10.9	65.5	22.1	2.65	88.8	8.9	0.65	89.3	3.02	3.73	9.02	487	11.7	452	65.4	377	33.2	572	0.73	220	7524	14916	15020	14446	11557	4.54
2244-1006	Child	89.5	5.6	25.3	19.2	5.84	2.56	42.2	2.15	6.47	6.25	21.4	0.06	0.64	8.2	14.8	18.5	0.55	1.36	79.9	0.18	0.52	18	3.58	56.3	0.74	6.95	96.4	2.99	1.38	0	4.77	4.55	2.78	397	8.1	654	35.2	807	64.8	555	5.1	474	1448	3503	5644	2692	1944	2.64
2244-1081	Child	90.7	4.63	24.5	11.3	8.15	3.73	33	3.65	4.2	2.29	61.1	1.6	0	26.4	25	7.86	2.91	2.1	89.2	1.16	4.75	40.4	6.85	43.8	3.75	18.1	92.6	3.23	2.5	83.5	4.19	3.3	5.15	497	27	950	61.4	1003	38.6	868	9.97	567	2880	5175	6388	3742	3905	17.8
2244-1115	Child	95.4	2.17	31.1	10.9	4.36	2.37	40.4	12.8	4.5	1.57	70.7	7.44	3.23	69.8	30	9	14	1.81	82.5	2.28	7.84	21.4	14.9	65.4	4.46	14.4	85.2	5.01	5.78	38.9	3.59	6.65	3.87	108	49.4	246	65.1	321	34.9	110	12.1	-36.7	4725	6564	6124	6781	6665	7.33
2244-1126	Child	94.7	2.5	34.1	25.5	3.62	1.94	15.8	3.26	4.67	1.38	87.1	0.55	0.65	43.4	10.2	6.33	7.88	1.82	70.6	1.55	9.11	9.69	19.7	35	2.85	17.9	80.3	3.74	2.52	78.6	3.64	1.44	6.02	363	6.82	786	49.5	918	50.5	666	4.99	405	2455	6961	6765	7160	4218	6.46
2244-1137	Child	79.5	1.74	33.6	4.48	5.13	5.94	12.1	7.61	6.88	4.02	51.3	9.34	0.81	67.8	64.7	3.44	7.71	3.11	78	1.98	8.39	6.27	12.6	31.2	7.89	24.7	87.5	11.9	7.23	37.5	3.06	8.63	2.79	569	26.8	841	77.8	894	22.2	671	14.3	970	3784	7378	7815	6044	9187	8.4
2244-1161	Child	87.9	4.09	37.7	20.2	3.81	1.02	39.7	11.7	4.49	1.7	71.4	5.85	4.88	70.8	40.4	8.44	12.7	2.54	69.8	2.1	16.7	9.51	15.8	52.4	5.89	20	84.5	2.99	2.15	35.9	3.57	4.72	1.9	454	16.8	882	63.6	951	36.4	769	9.3	482	2628	6863	7907	5384	2618	5.71
2244-1190	Child	76.3	4.56	16.6	6.26	3	2.84	27.8	2.39	1.65	1.24	66.7	0.72	0	42.3	0	5.96	4.7	3.07	73.1	3.62	11.4	11	8.68	20.8	2.08	25	91.5	14	4.77	33.3	4.64	8.82	3.87	389	5.09	779	57.6	865	42.4	670	8.49	725	2760	11495	18185	6318	6353	14
2244-1193	Child	86.2	11.2	23.2	7.99	13.3	8.04	26.7	1.41	13.8	8.12	96.2	0.52	0	18.8	15.4	14.7	6.06	4.69	75.3	1.51	7.07	24.7	8.25	40	7.14	8.57	90.1	5.69	7.65	34.4	3.16	19.4	4.8	481	24.8	778	43.6	790	56.4	770	8.1	535	3323	5937	8061	4719	3401	6.55
2244-1200	Child	95.6	1.42	55.3	32.7	3.45	2.42	42.9	18.1	3.31	1.92	56.5	0.41	1.31	57.6	22.5	6.61	5.01	2.9	81.1	2	3.68	10.6	7.15	51.4	5.67	12.6	92.9	2.71	3.5	70.2	3.47	12.7	2.64	-54.9	14.3	-264	32.6	-579	67.4	-123	1.93	-206	3456	7579	16602	6155	6487	4.7
2244-1201	Child	98.3	1.12	52.2	37.5	1.45	0.58	16	6.85	1.77	0.57	52.6	0.59	0	17.6	14.3	8.91	7.76	2.76	83.6	2.38	3.55	15.2	10.6	66.3	4.98	7.13	89.5	1.2	2.03	60.5	2.86	5.06	1.94	-86	42.9	-140	22.1	-278	77.9	-102	12.1	-57.7	3983	5464	7473	5015	5033	5.8
2244-1203	Child	80.8	2.93	37.7	22.3	3.39	0.61	90	10.6	4.3	0.54	93.1	0.89	9.09	73.1	73.1	10.3	3.37	1.13	80.7	2.39	7.99	8.18	8.08	40.9	25.7	19	91.4	3.68	2.81	81.1	3.18	6.63	2.96	207	14.7	380	54.8	396	45.2	361	17.4	130	2780	6543	6760	6140	3812	3.73
2244-1211	Child	94.6	2.49	33.4	24.7	1.89	1.4	35.2	3.16	4.06	1.74	76.9	1.16	12.8	40.5	55.3	9.06	10.7	4.21	74.4	8.48	5.59	11.7	18.9	41.8	34.9	8.39	80.4	0.87	1.57	86.8	2.36	9.37	4.84	691	18	791	21.3	765	78.7	798	6.09	460	11941	17124	25247	15452	24254	12.3
2244-1212	Child	90.7	1.78	34	24.6	1.73	1.79	18.1	3.31	2.34	0.64	89.5	0.29	10.4	34.2	63.6	14.1	8.37	2.24	69.8	5.57	8.92	10.5	15.8	40.6	29.6	13.3	83.6	0.85	1.28	83.8	1.62	4.41	2.33	640	26.2	731	34.6	616	65.4	793	8.98	351	15271	23973	35759	19502	20729	4.1
2244-1217	Child	85	4.38	22.1	9.37	7.57	2.29	50	6.23	9.88	4.42	67.6	4.03	7.17	72.1	81	8.18	3.11	3.53	82.4	0.69	5.92	8.49	14.1	49.2	4.29	16.5	85.4	7.53	0.99	98.7	2.98	7.82	3.2	213	13.7	345	19.4	481	80.6	313	15.6	187	2382	5487	11057	4477	3565	20.3
2244-1218	Child	97.3	4.88	44.2	28	2.49	0.51	37.4	11.4	2.13	0.67	63.5	0.036	0	48.7	55.4	19.6	3.37	2.9	89.5	0.41	3.3	9.18	22.3	75.2	1.67	9.66	77	3.13	0.95	95.2	1.96	4.56	1.62	201	20.8	279	14.5	522	85.5	240	7.15	204	2664	3914	7889	3073	4114	8.73
2245-462	Child	93.3	4.25	8.17	2.32	10.7	4.8	75	0.95	5.15	3.31	55.6	0	0	4.7	1.92	20.7	2.49	1.55	89	1.65	2.85	8.99	6.4	45.5	4.04	18.2	93.6	14.6	3.88	7.69	9.92	5.13	4.61	424	4.17	709	19.8	833	80.2	679	4.93	344	3104	7966	9804	7571	3147	0.33
2245-463	Child	91	5.66	4.9	1.77	6.57	1.04	100	0.55	3.33	0	0	0	0	2.24	0	19.6	3.04	1.59	78.3	0.14	4.93	3.26	9.71	43.3	0.75	26.1	90.3	24.3	5.71	0	6.58	40	5.28	368	3.91	492	12.4	893	87.6	442	6.06	371	3305	4735	9193	3430	5734	0.55
2245-569	Child	54.8	24.9	3.15	1.08	13.8	17.2	20	0.19	20	0	0	0.43	0	36.4	0	12	2.85	2.24	83.9	0	5.91	19.3	6.31	22.6	0	22.6	93.7	9.09	0	0	8	50	NA	NA	NA	NA	NA	NA	NA	NA	NA	NA	NA	NA	NA	NA	NA	NA
2245-642	Child	76	4.32	2.9	0.92	9.02	3.53	55.6	0.19	9.62	3.85	100	0	0	21.1	0	40.8	3.69	1.11	90.1	0.33	4.67	25.5	5.5	44.4	1.87	31.5	94.5	28.5	6.82	73.9	3.68	7.69	6.69	289	14.1	448	27.1	470	71.6	440	13.1	110	8937	18440	22111	16841	6549	1.11
2245-678	Child	58.3	4.64	20.1	2.71	4.19	1.05	28.6	1.43	3.12	2.56	55.6	3.31	0	52.7	15.4	6.43	2.19	8.2	61.7	24	5.46	3.83	15.3	71.4	3.57	3.57	84.2	20.1	0.57	100	4.68	3.85	17.7	422	35.4	597	48.8	615	50.1	580	2.19	101	10157	15854	16096	15422	7993	1.84
2245-690	Child	91.3	1.47	27.2	20.5	1.58	0.4	32.1	3.69	1.6	0.72	52.9	0.00897	0	7.05	14.3	24.5	1.77	6.43	75.4	5.51	9.91	4.75	7.91	20.8	68.6	7.01	91.2	4.88	1.1	79.3	3.43	1.78	1.3	343	31.8	477	72.9	530	28.4	346	26.8	266	2653	5464	5999	4386	2121	0.61
2245-766	Child	89.6	4.61	27.2	20.3	1.6	0.98	21.2	2.94	1.56	1.08	44.4	1.81	2.75	29.4	43.5	9.13	8.92	2.74	79.3	2.9	7.07	9.02	15.9	43.5	0.94	24.3	84.1	7.97	3.6	57.1	5.52	3.9	10.4	361	16.2	560	48	645	50	490	4.67	120	8398	14775	17189	12484	7839	6.18
2245-767	Child	91	5.43	28.7	20.3	2.76	0.43	27.8	1.3	3.65	1.27	46.7	0.26	4.9	38.5	50	15.1	5.34	2.05	89.8	1.15	3.22	12.2	9.78	39.2	1.18	20.5	90.2	2.89	1.23	62.7	3.87	1.71	8.31	295	13.7	365	31.8	413	67.5	340	6.42	249	8585	16557	19272	15206	10670	5.05
2245-769	Child	90.1	1.5	34.8	21.9	2.08	0.39	40	3.5	2.46	0.79	50	3.84	3.59	34.2	13.3	13.3	4.74	1.14	82.7	0.18	4.98	8.83	9.31	51.7	0.11	22.6	90.7	NA	NA	NA	NA	NA	4.38	386	23.3	549	37	583	64.8	537	8.09	315	2255	5145	6403	4527	2478	2.26
2245-785	Child	98.2	3.74	35.5	31.2	1.56	0.33	53	1.13	8.03	4.69	71.2	0.027	0	36.8	0	15.9	2.1	1.81	88	0.045	1.41	15.9	5.67	47.7	0.26	12.1	94.3	1.49	0.91	7.56	4.41	3.76	1.94	358	35.4	523	31.6	634	68.4	480	16.6	301	2279	2707	2604	2740	2563	3.34
[truncated: 30 more columns]

## Sheet: Fig2
Patient ID	Group	IgG- IgM+ Memory B Cells (%)	Naïve B Cells (%)	HLA-DR gMFI cDC1	Ki-67 B Cells (%)	Plasmablasts cells (%)	CX3CR1 gMFI DCs	Treg Cells (%)	mDCs (%)	CD4+ TEMRA (%)	Eosinophils (%)	NK cells (%)	Granulocytes (%)
2244-1219	Mild	48.8	69.6	3279	7.69	0.71	281	5.19	15.7	2.78	0.21	2.71	0.76
2244-1220	Mild	53.2	70.3	3051	8.94	1.56	285	11.7	13.8	10.6	0.084	14.5	0.16
2244-845	Mild	65.1	82.2	23484	4.52	12	545	5.57	26.8	18.1	0.52	1.38	0.65
2244-848	Mild	36.2	80.6	24400	11	8.9	343	6.25	12.7	9.1	0.041	2.36	0.049
2244-942	Mild	27.6	81.9	9186	6.95	9.06	342	6.6	9.56	22.5	0	2.51	1.07
2244-963	Mild	35.8	83.1	5068	7.57	6.71	346	7.23	24.8	26.1	0.00603	0.7	0.16
2244-992	Mild	22.5	75	12442	3.97	5.76	496	4	10.2	61.2	0.048	3.46	0.32
2244-994	Mild	46.1	88.9	12592	4.36	2.25	452	4.61	7.64	5.14	0.15	2.69	0.32
2245-359	Mild	27.9	88.2	5067	14.9	0.77	458	1.75	60.3	17.5	0	0.67	0.15
2245-408	Mild	37	93.9	10849	3.11	0.58	595	7.7	19	13.2	0.12	1.4	0.2
2245-423	Mild	25	73.7	6676	15.6	8.42	513	2.54	18.7	12.7	0.00585	0.66	0.029
2245-451	Mild	50.4	75.7	4041	13.4	0.29	397	0.86	58.5	41.4	0.01	2.85	0.061
2245-456	Mild	22.8	71.1	5727	10.6	1.62	309	3.33	6.65	7.38	0.00328	2.25	0.062
2245-502	Mild	49.2	89.5	23372	5.78	3.49	338	3.91	10.8	7.26	0.076	3.82	0.58
2245-515	Mild	52.5	57.1	6433	19.4	3.57	635	5.03	25.5	17.7	0.02	2.18	0.49
2245-526	Mild	33.3	83	6477	15.8	7.73	537	5.26	17.2	15.6	0.016	0.87	0.093
2245-540	Mild	17.5	90.3	18839	2.19	1.18	354	1.95	21.3	15.7	0.11	2.22	0.2
2245-578	Mild	50.6	92.3	6688	15.2	1.03	453	5.49	37.8	49.1	0.029	3.65	0.6
2245-579	Mild	40.3	91.6	4434	7.96	0.89	566	8.89	66.5	43.1	0.04	0.97	0.096
2245-604	Mild	20	93.8	6073	8.61	2.19	317	11.1	25.4	35.3	0.044	2.96	0.11
2245-609	Mild	39.7	79.7	6635	13.7	1.58	273	1.56	32.9	35	0.00565	1.45	0.056
2245-610	Mild	25.5	86.8	8080	3.54	1.73	336	8.7	42.2	35.2	0.011	0.57	0.056
2245-619	Mild	23.2	85.7	17774	2.89	0.57	309	2.31	16.3	14.1	0.018	5.24	0.041
2245-640	Mild	51.4	79.7	12556	3.47	1.95	538	1.46	37.6	21.2	0.18	4.64	0.46
2245-645	Mild	42.6	78.1	15930	3.54	1.28	377	5.71	18.6	4.13	0.3	4.49	1.36
2245-654	Mild	55.6	96	20322	3.63	1.66	455	3.39	18.9	17.8	0.17	2.96	0.29
2245-671	Mild	84.1	85	18639	2.89	2.24	336	1.9	14.1	2.83	0.16	1.24	0.25
2245-704	Mild	56.7	90	20710	12.2	5.94	402	2.63	14.9	8.82	0.059	3.11	0.12
2245-705	Mild	54.8	88.7	18075	2.74	6.27	394	1.55	12.9	4.65	0.6	9.73	0.94
2245-712	Mild	63.2	85.7	13838	2.67	9.06	456	5.02	28.8	23.6	0.038	2.7	0.12
2245-738	Mild	31.2	83.2	22946	1.9	1.65	389	4.38	27.2	1.83	0.031	5.49	0.067
2245-750	Mild	43.9	91.4	22340	1.2	1.16	488	7.72	38	9.34	0.04	0.52	0.086
2244-859	Mild	21.4	83.1	5686	7.13	7.59	508	4.24	69.2	19	0.012	0.12	0.027
2244-1139	Mild	57.7	92.2	9549	2.67	2.07	517	3.87	12.8	3.45	0.15	7.71	0.59
2244-1060	Severe	22.9	85.8	5912	11.2	10.5	438	2.63	2.5	2.54	0.1	4.61	0.48
2244-1069	Severe	34.7	84.5	3171	16.8	10.8	1286	6.04	1.86	25.5	0.013	1.01	1
2244-880	Severe	15.1	75.8	7158	10.3	18.2	1259	9.42	2.27	21.9	0.39	0.71	1.93
2244-937	Severe	24.4	83.8	4334	8.91	7.92	478	5.62	4	34.6	0.00937	1.48	0.37
2244-964	Severe	13.1	91.3	4650	2.36	1.46	303	5.22	6.79	5.12	0.00277	13.3	0.019
2244-1019	Severe	21.4	70.8	2812	22.2	16.7	660	4.37	1.32	13.1	0.29	1.54	1.45
2244-1024	Severe	7.63	70.4	6801	22	17	1018	8.33	2.02	19.2	0.29	3.83	0.7
2244-1028	Severe	20.9	85.5	8068	16.7	6.88	483	5.64	0.57	6.68	0.067	1.36	0.3
2244-1045	Severe	42.4	66.2	5739	6.78	12.3	637	3.42	0.84	1.62	0.085	3.98	0.28
2244-1051	Severe	32.6	50.1	3050	11.2	8.55	532	6.61	0.84	8.9	0.57	7.84	7.29
2244-1057	Severe	37.9	92	2503	10.9	4.06	1160	3.4	4.59	4.38	0.074	0.59	0.87
2244-1093	Severe	42.1	82.6	0	8.33	8.41	652	2.29	0	22.7	0	0.16	0.089
2244-1121	Severe	23.5	83.8	4973	5.51	5.47	613	1.62	1.05	3.71	0.1	5.39	2.32
2244-1124	Severe	10.9	88.9	5927	26.6	14.5	834	1.25	4.32	8	0	0.39	0.34
2244-1163	Severe	39.8	82.6	8068	5.14	7.98	413	2.51	1.17	22.5	0.24	13.3	1.58
2244-1175	Severe	31	82.4	4509	13.2	10.4	499	3.28	0.21	0.93	0.13	3.07	0.54
2244-1180	Severe	50	90.9	9188	5.26	2.27	492	4.24	2.16	7.07	0.039	12.4	1.02
2244-1197	Severe	30.8	81.2	4870	11.1	13.2	153	3.93	2.82	5.27	0.34	14.9	0.45
2244-1206	Severe	20.5	91.3	0	1.76	3.39	973	4.68	1.03	8.92	2.27	5.69	9.02
2244-1207	Severe	15.4	85.7	3928	6.75	6.12	682	5.75	1.12	1.63	1.17	6.55	1.88
2244-1213	Severe	72.3	78	30025	4.03	2.98	1230	5.59	2.98	4.44	0.39	2.56	26.1
2244-1223	Severe	45.7	69.7	4663	10.3	10.1	256	4.37	2.8	0.49	0.47	6.9	1.23
2244-1225	Severe	34.4	89.7	3216	14.1	5.39	674	3.96	0.66	11.2	1.03	1.8	3.99
2244-1228	Severe	25.1	60.3	9932	4.44	1.41	533	5.94	1.78	0.39	1.51	2.2	2.74
2244-1229	Severe	46.7	87.6	6731	4.99	1.55	258	4.86	7.96	0.37	0.85	4.7	1.38
2244-1230	Severe	65.8	52.1	0	0.59	0.00911	136	6.81	0.024	0.56	0.92	0.31	1.61
2244-686	Severe	13.2	30.5	2297	18.5	25.3	570	1.73	12.5	1.87	0.043	2.13	0.097
2244-704	Severe	47.3	96.4	4087	0.92	0.48	846	3.85	65.1	5.31	0.017	6.41	0.08
2244-772	Severe	26.2	34.6	2088	7.13	9.34	557	4.7	1.88	79	0.093	11.5	0.59
2244-915	Severe	22.6	54.6	2545	12.3	11.8	460	2.02	1.79	10.1	0.21	1.89	1.33
2244-954	Severe	41.5	75.3	4955	4.32	6.41	1010	3.93	3.12	25	0.09	2.5	5.38
2245-383	Severe	11.4	78.9	8121	15.6	1.81	446	6.79	8.49	22.9	0.028	0.47	0.11
2245-689	Severe	65.5	88.8	15020	1.39	6.66	496	1.71	12.3	1.04	0.5	4.54	1.45
2244-1006	Child	56.3	96.4	5644	5.6	1.36	397	5.35	8.1	4.99	0	2.64	1.45
2244-1081	Child	43.8	92.6	6388	4.63	2.1	497	2.78	27	5.22	0.09	17.8	1.24
2244-1115	Child	65.4	85.2	6124	2.17	1.81	90.3	3.49	45	5.08	1.89	7.33	3.3
2244-1126	Child	35	80.3	6765	2.5	1.82	363	3.21	6.82	3.27	0.13	6.46	0.4
2244-1137	Child	31.2	87.5	7815	1.74	3.11	569	2.93	26.8	4.85	0.47	8.4	2.03
2244-1161	Child	52.4	84.5	7907	4.09	2.54	454	3.51	16.8	1.91	0.68	5.71	2.04
2244-1190	Child	20.8	91.5	18185	4.56	3.07	389	3.57	5.09	1.77	0.93	14	8.34
2244-1193	Child	40	90.1	8061	11.2	4.69	481	2.93	24.8	0.54	0.34	6.55	3.26
2244-1200	Child	51.4	92.9	16602	1.42	2.9	-51.7	3.24	12.2	0.77	0.73	4.7	1
2244-1201	Child	66.3	89.5	7473	1.12	2.76	-89.7	2.84	40.1	1.99	0.42	5.8	0.94
2244-1203	Child	40.9	91.4	6760	2.93	1.13	234	6.38	10.7	3.37	0.15	3.73	0.22
2244-1211	Child	41.8	80.4	25247	2.49	4.21	599	4.99	17.2	0.62	1.3	12.3	3.6
2244-1212	Child	40.6	83.6	35759	1.78	2.24	551	4.93	25.2	0.82	2.18	4.1	5.66
2244-1217	Child	49.2	85.4	11057	4.38	3.53	226	5.72	12.6	2.63	0.42	20.3	1.26
2244-1218	Child	75.2	77	7889	4.88	2.9	222	3.1	15.6	3.7	0.83	8.73	1.58
2245-462	Child	45.5	93.6	9804	4.25	1.55	424	10.8	4.17	20.7	0.018	0.33	0.04
2245-463	Child	43.3	90.3	9193	5.66	1.59	368	1.89	3.91	8.1	0.072	0.55	0.13
2245-569	Child	22.6	93.7	NA	24.9	2.24	NA	0	NA	NA	NA	NA	NA
2245-642	Child	44.4	94.5	22111	4.32	1.11	297	4.5	14.9	6.9	0.079	1.11	0.11
2245-678	Child	71.4	84.2	16096	4.64	8.2	428	3.68	36.2	23.7	0.053	1.84	0.11
2245-690	Child	20.8	91.2	5999	1.47	6.43	343	1.61	31.5	7.72	0.01	0.61	0.097
2245-766	Child	43.5	84.1	17189	4.61	2.74	376	3.76	16.9	11.9	0.057	6.18	0.13
2245-767	Child	39.2	90.2	19272	5.43	2.05	297	2.53	14.2	4.44	0.13	5.05	0.23
2245-769	Child	51.7	90.7	6403	1.5	1.14	386	NA	23.5	22.6	0	2.26	0.67
2245-785	Child	47.7	94.3	2604	3.74	1.81	359	4.86	35.6	0.61	0.00788	3.34	0.023

## Sheet: Fig3a
Patient ID	Group	CD16 hi Neutrophils	CD16 int Neutrophils	Eosinophils	Classical Monocytes	Intermediate Monocytes	NC Monocytes	CX3CR1+ Classical Monocytes	CX3CR1+ Intermediate Monocytes	CX3CR1+ NC Monocytes
2244-1219	Mild	0.24	0.31	0.21	1.88	0.062	0.56	1.07	0.035	0.021
2244-1220	Mild	0.047	0.028	0.084	0.27	0.019	0.33	0.1	0	0.037
2244-845	Mild	0.014	0.12	0.52	4.38	0	0.23	4.1	0	0.16
2244-848	Mild	0.00271	0.00543	0.041	0.23	0	0.054	0.17	0	0.0027
2244-942	Mild	1	0.059	0	1.49	0.15	0.51	1.27	0.12	0.015
2244-963	Mild	0.13	0.018	0.00603	0.8	0.06	0.44	0.054	0.03	0
2244-992	Mild	0.029	0.25	0.048	1.63	0.011	0.35	0.059	0.0074	0
2244-994	Mild	0.01	0.17	0.15	0.68	0	0.34	0.037	0	0
2245-359	Mild	0.13	0	0	0.13	0.18	0.49	0.026	0.13	0
2245-408	Mild	0.00267	0.078	0.12	0.075	0	0.08	0.0027	0	0.0027
2245-423	Mild	0	0.00585	0.00585	0.053	0.018	0.047	0.023	0	0
2245-451	Mild	0.04	0	0.01	0.24	0.03	0.29	0.061	0.02	0.02
2245-456	Mild	0.046	0.00655	0.00328	0.32	0.066	0.28	0.13	0.062	0.029
2245-502	Mild	0.47	0.031	0.076	0.11	0	0.38	0.031	0	0.076
2245-515	Mild	0.47	0	0.02	0.31	0.078	0.12	0.22	0.078	0
2245-526	Mild	0.066	0	0.016	0.48	0.023	0.031	0.45	0.019	0.0078
2245-540	Mild	0.033	0.044	0.11	0.1	0	0.24	0.033	0	0.067
2245-578	Mild	0.52	0.029	0.029	0.52	0.17	0.67	0.18	0.11	0.2
2245-579	Mild	0.04	0.00933	0.04	0.56	0.13	0.48	0.34	0.09	0.068
2245-604	Mild	0.035	0	0.044	0.42	0.053	0.27	0.16	0.035	0.026
2245-609	Mild	0.034	0	0.00565	0.41	0.051	0.15	0.16	0.034	0.011
2245-610	Mild	0.011	0	0.011	0.66	0	0.14	0.089	0	0
2245-619	Mild	0.024	0	0.018	0.094	0	1.93	0.041	0	0.15
2245-640	Mild	0.21	0.07	0.18	0.32	0.047	0.61	0.23	0.047	0.27
2245-645	Mild	0.47	0.57	0.3	1.39	0.084	0.28	1.01	0.084	0.17
2245-654	Mild	0	0.095	0.17	1.5	0	0.23	0.86	0	0.019
2245-671	Mild	0.014	0.074	0.16	0.71	0.0086	0.057	0.55	0.0086	0.017
2245-704	Mild	0.059	0	0.059	0.74	0	0.38	0.56	0	0.059
2245-705	Mild	0.069	0.28	0.6	0.82	0.046	0.42	0.71	0.038	0.054
2245-712	Mild	0.043	0.043	0.038	0.78	0.038	0.26	0.56	0.038	0.085
2245-738	Mild	0.021	0.013	0.031	0.11	0.0026	0.29	0.054	0.0026	0.039
2245-750	Mild	0.046	0.00576	0.04	0.052	0	0.017	0.052	0	0.012
2244-1139	Mild	0.17	0.27	0.15	0.52	0.02	0.85	0.39	0.01	0
2244-859	Mild	0.012	0.00294	0.012	0.08	0	0.038	0.047	0	0.0059
2244-1060	Severe	0.031	0.35	0.1	3.08	0.01	0.13	2.15	0.0051	0
2244-1069	Severe	0.81	0.17	0.013	0.19	0.027	0.06	0.18	0.027	0
2244-880	Severe	1.03	0.51	0.39	0.13	0.0099	0.069	0.11	0.0099	0.0099
2244-937	Severe	0.27	0.084	0.00937	0.59	0.028	0.14	0.42	0.028	0.0094
2244-964	Severe	0.014	0	0.00277	0.8	0.089	0.44	0.59	0.058	0.017
2244-1019	Severe	0.82	0.32	0.29	0.51	0.19	0.38	0.48	0.15	0.085
2244-1024	Severe	0.19	0.2	0.29	1.51	0.073	0.2	1.45	0.073	0.044
2244-1028	Severe	0.015	0.22	0.067	0.55	0	0.2	0.34	0	0
2244-1045	Severe	0.018	0.18	0.085	0.41	0	0.1	0.26	0	0
2244-1051	Severe	1.3	5.42	0.57	10.8	0.19	0.42	2.94	0.1	0
2244-1057	Severe	0.63	0.17	0.074	0.3	0.26	0.14	0.26	0.26	0.13
2244-1093	Severe	0.018	0.071	0	0.14	0.018	0	0.11	0.018	0
2244-1121	Severe	0.51	1.7	0.1	0.29	0	0	0.19	0	0
2244-1124	Severe	0.2	0.12	0	0.35	0.062	0.075	0.31	0.062	0.037
2244-1163	Severe	0.25	1.08	0.24	2.47	0.047	0.46	1.31	0.019	0
2244-1175	Severe	0.031	0.38	0.13	1.01	0.0034	0.051	0.23	0	0
2244-1180	Severe	0.45	0.53	0.039	0.45	0.013	0.64	0.4	0	0
2244-1197	Severe	0.052	0.059	0.34	8.18	0.03	0.41	8.1	0.027	0
2244-1206	Severe	0.13	6.58	2.27	2.18	0.024	0.072	1.9	0.024	0.036
2244-1207	Severe	0.04	0.65	1.17	5.03	0.049	0.071	4.94	0.049	0.0022
2244-1213	Severe	0.32	25.2	0.39	3.06	0.0084	0.29	3.04	0.0084	0.025
2244-1223	Severe	0.056	0.69	0.47	18.7	0.23	0.064	17.2	0.21	0.0049
2244-1225	Severe	0.44	2.44	1.03	1.67	0.071	0.066	1.48	0.061	0.0051
2244-1228	Severe	0.078	1.13	1.51	1.82	0.059	0.18	0.54	0.028	0
2244-1229	Severe	0.078	0.43	0.85	4.33	0.073	0.14	1.34	0.03	0.0049
2244-1230	Severe	0.12	0.56	0.92	0.15	0.012	0.099	0.0012	0.0071	0.019
2244-686	Severe	0.00538	0.048	0.043	0.42	0.19	1.11	0.1	0.086	0.11
2244-704	Severe	0.051	0.014	0.017	0.18	0.048	0.35	0.1	0.029	0.05
2244-772	Severe	0.12	0.38	0.093	0.058	0.08	0.27	0.022	0.058	0.04
2244-915	Severe	0.88	0.24	0.21	0.24	0.075	0.21	0.031	0.025	0.0063
2244-954	Severe	4.6	0.66	0.09	0.12	0.041	0.05	0.083	0.033	0.0083
2245-383	Severe	0	0.084	0.028	0.39	0	0.021	0	0	0
2245-689	Severe	0.18	0.78	0.5	4.51	0.092	0.15	3.53	0.069	0.092
2244-1006	Child	1.38	0.07	0	0.11	0.07	0.27	0.066	0.061	0.037
2244-1081	Child	0.51	0.64	0.09	2.09	0.077	0.81	1.5	0.03	0.0043
2244-1115	Child	0.79	0.62	1.89	5.9	0.14	0.89	3.91	0.11	0.44
2244-1126	Child	0.051	0.22	0.13	0.87	0.0068	0.3	0.014	0	0
2244-1137	Child	0.27	1.29	0.47	5.12	0.063	0.44	3.53	0.013	0
2244-1161	Child	0.23	1.13	0.68	9.91	0.052	0.31	2	0.0043	0.0029
2244-1190	Child	1.73	5.69	0.93	15.3	0.71	0.66	1.37	0.11	0
2244-1193	Child	0.93	2	0.34	6.47	0.36	0.66	5.17	0.13	0.0052
2244-1200	Child	0.16	0.1	0.73	3.61	0.051	0.26	2.46	0.044	0.017
2244-1201	Child	0.31	0.21	0.42	4.36	0.14	0.34	2.89	0.076	0.054
2244-1203	Child	0.022	0.039	0.15	0.72	0.0024	0.14	0.36	0.0024	0.0098
2244-1211	Child	0.37	1.88	1.3	1.1	0.033	0.72	0.98	0.029	0.19
2244-1212	Child	0.085	3.32	2.18	2.9	0.025	0.16	2.78	0.023	0.07
2244-1217	Child	0.63	0.21	0.42	2.69	0.084	0.92	2.08	0.06	0.0045
2244-1218	Child	0.52	0.22	0.83	1.14	0.048	1.04	0.6	0.024	0.011
2245-462	Child	0.0033	0.018	0.018	0.13	0.0017	0.072	0.0017	0	0
2245-463	Child	0.008	0.05	0.072	0.0099	0	0.22	0	0	0
2245-569	Child	NA	NA	NA	NA	NA	NA	NA	NA	NA
2245-642	Child	0.021	0.011	0.079	0.095	0	0.095	0.026	0	0.016
2245-678	Child	0.018	0.035	0.053	0.35	0	0.14	0.28	0	0.018
2245-690	Child	0.085	0.00223	0.01	0.39	0.031	0.11	0.084	0.018	0.021
2245-766	Child	0.047	0.028	0.057	0.17	0.0047	0.78	0.15	0	0.12
2245-767	Child	0.034	0.068	0.13	0.6	0	0.042	0.48	0	0
2245-769	Child	0.61	0.048	0	0.32	0.12	0.51	0.18	0.088	0.08
2245-785	Child	0.012	0.00113	0.00788	0.34	0.03	0.56	0.1	0.016	0.017

## Sheet: Fig3b
Patient ID	Group	NK cells	Cytotoxic NK	Regulatory NK	NK T cells	CX3CR1+ NK cells	HLA-DR+ NK cells	CX3CR1+ NK T cells
2244-1219	Mild	2.71	1.37	1.23	2.6	0.035	0.42	0.55
2244-1220	Mild	14.5	3.99	10.2	5.96	0.019	0.52	0.18
2244-845	Mild	1.38	0.71	0.68	40.3	0.12	0.33	9.17
2244-848	Mild	2.36	1.47	0.8	21.4	0.00543	0.16	0.78
2244-942	Mild	2.51	2.12	0.37	10.2	0.029	0.22	2.11
2244-963	Mild	0.7	0.43	0.25	5.77	0.012	0.036	0.48
2244-992	Mild	3.46	1.42	1.95	7.62	0.022	0.26	0.25
2244-994	Mild	2.69	1.36	1.28	4.68	0.026	0.44	0.56
2245-359	Mild	0.67	0.31	0.34	15.7	0.1	0.26	4.21
2245-408	Mild	1.4	0.52	0.86	2.15	0.011	0.4	0.37
2245-423	Mild	0.66	0.27	0.35	6.89	0.018	0.23	0.93
2245-451	Mild	2.85	1.55	1.21	14.4	0.18	1.32	1.88
2245-456	Mild	2.25	1.14	1.03	14.6	0.13	0.93	1.03
2245-502	Mild	3.82	2.23	1.31	8.46	0	0.12	1.56
2245-515	Mild	2.18	1.41	0.69	13.6	0.2	0.86	1.8
2245-526	Mild	0.87	0.48	0.35	2.93	0.13	0.4	1.03
2245-540	Mild	2.22	0.7	1.39	26.4	0	0.29	1.49
2245-578	Mild	3.65	3.12	0.46	13.8	1.05	1.39	3.26
2245-579	Mild	0.97	0.61	0.33	10.3	0.065	0.25	2.06
2245-604	Mild	2.96	2.06	0.81	11.9	0	0.32	0.71
2245-609	Mild	1.45	0.8	0.62	13.3	0.00565	0.21	0.93
2245-610	Mild	0.57	0.28	0.27	5.91	0.011	0.067	0.58
2245-619	Mild	5.24	1.9	3.04	13.3	0.012	0.22	0.98
2245-640	Mild	4.64	3.17	1.41	22.8	0.012	0.25	1.82
2245-645	Mild	4.49	2.43	1.88	26.5	0.24	0.75	3.77
2245-654	Mild	2.96	1.37	1.58	28.3	0	0.44	3.36
2245-671	Mild	1.24	0.39	0.78	14.4	0.051	0.4	2.03
2245-704	Mild	3.11	1.39	1.63	17.6	0.12	0.33	3.35
2245-705	Mild	9.73	5.91	3.51	21	0.39	0.49	3.16
2245-712	Mild	2.7	2.34	0.28	20	0.024	0.17	3.71
2245-738	Mild	5.49	4.42	0.88	11.6	0.00778	0.28	1.34
2245-750	Mild	0.52	0.21	0.28	23.4	0.052	0.24	8.33
2244-1139	Mild	7.71	4.72	2.84	6.58	0.066	0.41	0.51
2244-859	Mild	0.12	0.021	0.1	7.89	0.00294	0.0059	3.74
2244-1060	Severe	4.61	1.55	3.02	12.5	0.31	0.48	1.67
2244-1069	Severe	1.01	0.4	0.57	5.22	0.08	0.12	2.52
2244-880	Severe	0.71	0.29	0.37	7.49	0.02	0.11	3.14
2244-937	Severe	1.48	1.05	0.34	5.39	0.037	0.1	1.9
2244-964	Severe	13.3	5.9	6.61	5.47	0.11	1.13	0.89
2244-1019	Severe	1.54	0.94	0.43	3.74	0.017	0.068	1.3
2244-1024	Severe	3.83	1.81	1.81	10.4	0.18	0.18	7.02
2244-1028	Severe	1.36	0.49	0.86	5.39	0.031	0.14	1.8
2244-1045	Severe	3.98	1.81	2.1	4.35	0.1	0.27	0.35
2244-1051	Severe	7.84	2.34	5.24	9.87	3.98	4.25	5.37
2244-1057	Severe	0.59	0.26	0.28	9.28	0.28	0.38	7.22
2244-1093	Severe	0.16	0.035	0.11	0.78	0	0	0.12
2244-1121	Severe	5.39	1.79	3.48	6.03	2.38	1.87	0.73
2244-1124	Severe	0.39	0.12	0.26	8.44	0.1	0.15	4.74
2244-1163	Severe	13.3	10	3.22	7.94	0.2	0.96	0.74
2244-1175	Severe	3.07	0.66	2.38	9.19	0.041	0.59	0.65
2244-1180	Severe	12.4	8.97	3.37	8.42	0.17	0.5	0.86
2244-1197	Severe	14.9	12.2	2.38	4.67	0.49	0.69	1.04
2244-1206	Severe	5.69	2.51	3.01	7.13	1.12	2.34	3.27
2244-1207	Severe	6.55	2.98	3.45	2.75	0.2	0.83	0.95
2244-1213	Severe	2.56	1.8	0.66	17.5	0.85	0.86	11.8
2244-1223	Severe	6.9	2.27	4.53	7.05	0.74	1.15	1.78
2244-1225	Severe	1.8	0.38	1.38	1.99	0.24	0.36	1.2
2244-1228	Severe	2.2	0.86	1.32	6.63	0.22	1.08	0.56
2244-1229	Severe	4.7	2.95	1.69	4.64	0.056	0.98	0.52
2244-1230	Severe	0.31	0.039	0.27	0.73	0	0.27	0.067
2244-686	Severe	2.13	0.98	1.04	2.98	0.11	0.15	0.69
2244-704	Severe	6.41	3.54	2.64	9.02	0.044	0.26	0.76
2244-772	Severe	11.5	6.83	4.07	6.3	0.11	0.84	0.71
2244-915	Severe	1.89	0.48	1.29	3.66	0	0.088	0.69
2244-954	Severe	0.22	0.066	0.15	3.86	0	0	1.46
2245-383	Severe	0.47	0.27	0.19	2.08	0.007	0.07	0.084
2245-689	Severe	4.54	0.73	3.57	19	0.18	2.63	2.15
2244-1006	Child	2.64	1	1.48	5.97	0.11	0.12	1.26
2244-1081	Child	17.8	10.8	6.84	5.92	0.047	0.33	0.57
2244-1115	Child	7.33	4.53	2.59	10.3	0.032	0.32	0.42
2244-1126	Child	6.46	3.1	3.26	6.17	0.068	0.24	0.4
2244-1137	Child	8.4	4.3	4.02	10.3	0.21	0.5	0.97
2244-1161	Child	5.71	3.94	1.69	4.6	0.21	0.56	0.25
2244-1190	Child	14	8.45	5.36	4.57	0.29	1.05	0.95
2244-1193	Child	6.55	2.78	3.66	5.23	0.14	0.43	0.72
2244-1200	Child	4.7	3.28	1.36	6.65	0.012	1.01	0.2
2244-1201	Child	5.8	4.05	1.61	3.2	0.00865	0.15	0.066
2244-1203	Child	3.73	0.39	3.2	3.37	0.015	0.25	0.22
2244-1211	Child	12.3	8.9	2.84	8.79	0.71	0.53	1.57
2244-1212	Child	4.1	1.72	2.18	10.2	0.22	0.28	1.94
2244-1217	Child	20.3	11.5	8.36	3.44	0.048	1.32	0.38
2244-1218	Child	8.73	5.51	3.07	3.26	0.00568	0.98	0.31
2245-462	Child	0.33	0.18	0.15	2.17	0	0.076	0.074
2245-463	Child	0.55	0.36	0.19	1.58	0.016	0.078	0.14
2245-569	Child	NA	NA	NA	NA	NA	NA	NA
2245-642	Child	1.11	0.45	0.65	20.5	0	0.17	0.59
2245-678	Child	1.84	0.69	1.13	17.6	0	0.071	2.14
2245-690	Child	0.61	0.29	0.3	6.57	0.022	0.16	0.74
2245-766	Child	6.18	2.91	2.91	17.5	0.019	0.29	0.8
2245-767	Child	5.05	0.85	4	24.1	0.051	0.41	1.07
2245-769	Child	2.26	1.34	0.83	11.6	0.036	0.18	1.78
2245-785	Child	3.34	1.59	1.66	3.98	0.024	0.18	0.15

## Sheet: Fig3cd
Patient ID	Group	CX3CR1 gMFI DCs	mDCs	CX3CR1 gMFI mDCs	cDC1	CX3CR1 gMFI cDC1	CX3CR1 gMFI Non cDC1	pDCs	HLA-DR gMFI DCs	HLA-DR gMFI mDCs	HLA-DR gMFI cDC1	HLA-DR gMFI pDCs
2244-1219	Mild	261	23.1	390	50.9	450	330	12.5	2204	2821	3279	4261
2244-1220	Mild	261	21.2	398	34.5	455	368	23.8	2383	2734	3051	3927
2244-845	Mild	516	23.9	687	38.1	663	702	5.51	13991	21474	23484	8969
2244-848	Mild	334	11.4	440	40.1	451	435	5.7	9861	20333	24400	12304
2244-942	Mild	343	9.35	412	20	325	374	15.9	1794	4106	9186	2146
2244-963	Mild	347	24.8	393	38	430	367	9.17	2342	4186	5068	2358
2244-992	Mild	496	10.2	1059	53.7	1075	1041	3.34	3613	11089	12442	6252
2244-994	Mild	452	7.64	754	49.2	787	722	3.01	3249	10377	12592	4321
2245-359	Mild	458	59.9	546	76	571	389	8.17	3583	5056	5067	3717
2245-408	Mild	595	19	886	71.6	942	753	8.78	5581	9843	10849	4707
2245-423	Mild	513	24	640	61.1	628	660	13.3	2850	5439	6676	2692
2245-451	Mild	397	58.5	480	81.3	482	467	5.04	2870	3890	4041	2577
2245-456	Mild	309	6.65	607	50	658	561	1.73	1840	4789	5727	2447
2245-502	Mild	326	10.4	474	39.6	503	456	5.05	7079	16597	23372	7194
2245-515	Mild	635	27.7	856	64.7	930	728	3.8	2141	6178	6433	4534
2245-526	Mild	536	23.1	648	50	471	821	15.7	2751	5487	6477	4759
2245-540	Mild	341	21	483	18.3	585	461	5.59	10421	18522	18839	7969
2245-578	Mild	455	37.5	443	58.3	465	418	2.47	2688	5734	6688	3213
2245-579	Mild	567	66.7	679	67	715	609	10.8	3294	4157	4434	2575
2245-604	Mild	316	26.2	431	63.9	487	344	13	2692	6203	6073	2131
2245-609	Mild	272	34.2	363	41.4	445	306	12.4	3377	6525	6635	3590
2245-610	Mild	336	43.6	411	60.9	440	342	24.2	3699	7404	8080	2984
2245-619	Mild	309	15.5	463	31.5	489	437	6.86	7891	16060	17774	5893
2245-640	Mild	529	37.6	788	20.2	924	758	6.14	10540	12369	12556	10377
2245-645	Mild	370	17.7	662	60.2	709	583	7.25	8761	15585	15930	6171
2245-654	Mild	444	18.9	538	28	633	501	7.68	12778	17423	20322	6303
2245-671	Mild	332	13	459	28.8	589	409	4.42	8549	16182	18639	7011
2245-704	Mild	385	13.7	503	40.9	623	420	4.13	11138	17492	20710	7226
2245-705	Mild	377	12.5	472	21.6	595	438	3.42	7424	15504	18075	10952
2245-712	Mild	449	27.8	578	48.8	671	494	5.38	11375	15626	13838	8199
2245-738	Mild	373	25.5	528	28	584	505	4.5	10679	21009	22946	10367
2245-750	Mild	464	36.9	511	25.3	569	492	4.01	14924	21469	22340	9243
2244-1139	Mild	517	12.8	1265	73.5	1345	1063	5.42	2901	6329	5912	3956
2244-859	Mild	508	69.2	538	68.6	577	457	9.24	1603	3222	3171	3008
2244-1060	Severe	438	2.5	852	50	663	1068	0.54	4067	5719	5686	2954
2244-1069	Severe	1286	1.86	2312	55.6	4775	563	4.96	3162	8838	9549	7378
2244-880	Severe	1259	2.27	586	51.3	601	511	1.16	1310	6205	7158	1713
2244-937	Severe	478	4	782	76.5	887	488	2.12	1670	3965	4334	2134
2244-964	Severe	302	6.69	501	54.2	549	446	2.95	1491	3722	4650	3068
2244-1019	Severe	660	1.32	1921	40	1357	2234	1.45	1664	2001	2812	2301
2244-1024	Severe	1018	2.02	1045	45.5	1947	568	0.92	1411	4063	6801	1336
2244-1028	Severe	483	0.57	884	33.3	1016	822	0.23	2727	6273	8068	3949
2244-1045	Severe	637	0.84	798	57.1	740	879	0.24	2831	5259	5739	3453
2244-1051	Severe	532	0.84	1081	50	1743	628	0	2469	3666	3050	0
2244-1057	Severe	1160	4.59	1687	33.3	2529	1194	4.08	1777	3431	2503	3473
2244-1093	Severe	652	0	0	0	0	0	0	1697	0	0	0
2244-1121	Severe	613	1.05	1019	44.4	1443	752	0.35	1916	3227	4973	2662
2244-1124	Severe	834	4.32	989	100	989	0	5.04	1460	5927	5927	2121
2244-1163	Severe	413	1.17	806	63	838	754	0.26	2642	5256	8068	3022
2244-1175	Severe	499	0.21	479	28.6	763	377	0.12	2402	3638	4509	3628
2244-1180	Severe	492	2.16	1358	52.9	1672	1070	1.27	2388	6167	9188	6301
2244-1197	Severe	141	3.68	258	36.4	243	266	0.71	2495	3445	4870	3876
2244-1206	Severe	1136	1.17	1337	0	0	1337	0.084	10797	12551	0	4831
2244-1207	Severe	681	2.03	699	11.4	377	746	1.04	2034	3077	3928	4747
2244-1213	Severe	1385	3.43	1691	27.5	1409	1804	0.067	11628	13904	30025	11089
2244-1223	Severe	211	7.64	263	37.5	316	231	2.44	2340	4019	4663	3071
2244-1225	Severe	562	2.52	1075	20.6	786	1161	0.3	1912	3199	3216	959
2244-1228	Severe	552	2.53	899	3.33	779	903	0.34	3098	7912	9932	3207
2244-1229	Severe	271	10.6	397	24.6	460	377	0.7	2610	6387	6731	5630
2244-1230	Severe	181	0.1	447	0	0	447	0.33	1248	2830	0	7973
2244-686	Severe	570	12.5	780	88.3	801	638	1.35	1443	2199	2297	1896
2244-704	Severe	570	50.8	845	69.6	905	719	0.7	2598	3951	4087	2041
2244-772	Severe	557	1.88	1041	94.7	960	4281	1.09	1309	2179	2088	1891
2244-915	Severe	460	1.79	670	53.8	939	411	1.1	1259	2593	2545	1532
2244-954	Severe	1010	3.12	1763	26.3	1186	2031	0.66	1211	2265	4955	1288
2245-383	Severe	446	8.49	683	70.3	777	480	2.75	3818	8117	8121	6173
2245-689	Severe	487	11.7	452	65.4	377	572	0.73	7524	14916	15020	11557
2244-1006	Child	397	8.1	654	35.2	807	555	5.1	1448	3503	5644	1944
2244-1081	Child	497	27	950	61.4	1003	868	9.97	2880	5175	6388	3905
2244-1115	Child	108	49.4	246	65.1	321	110	12.1	4725	6564	6124	6665
2244-1126	Child	363	6.82	786	49.5	918	666	4.99	2455	6961	6765	4218
2244-1137	Child	569	26.8	841	77.8	894	671	14.3	3784	7378	7815	9187
2244-1161	Child	454	16.8	882	63.6	951	769	9.3	2628	6863	7907	2618
2244-1190	Child	389	5.09	779	57.6	865	670	8.49	2760	11495	18185	6353
2244-1193	Child	481	24.8	778	43.6	790	770	8.1	3323	5937	8061	3401
2244-1200	Child	-54.9	14.3	-264	32.6	-579	-123	1.93	3456	7579	16602	6487
2244-1201	Child	-86	42.9	-140	22.1	-278	-102	12.1	3983	5464	7473	5033
2244-1203	Child	207	14.7	380	54.8	396	361	17.4	2780	6543	6760	3812
2244-1211	Child	691	18	791	21.3	765	798	6.09	11941	17124	25247	24254
2244-1212	Child	640	26.2	731	34.6	616	793	8.98	15271	23973	35759	20729
2244-1217	Child	213	13.7	345	19.4	481	313	15.6	2382	5487	11057	3565
2244-1218	Child	201	20.8	279	14.5	522	240	7.15	2664	3914	7889	4114
2245-462	Child	424	4.17	709	19.8	833	679	4.93	3104	7966	9804	3147
2245-463	Child	368	3.91	492	12.4	893	442	6.06	3305	4735	9193	5734
2245-569	Child	NA	NA	NA	NA	NA	NA	NA	NA	NA	NA	NA
2245-642	Child	289	14.1	448	27.1	470	440	13.1	8937	18440	22111	6549
2245-678	Child	422	35.4	597	48.8	615	580	2.19	10157	15854	16096	7993
2245-690	Child	343	31.8	477	72.9	530	346	26.8	2653	5464	5999	2121
2245-766	Child	361	16.2	560	48	645	490	4.67	8398	14775	17189	7839
2245-767	Child	295	13.7	365	31.8	413	340	6.42	8585	16557	19272	10670
2245-769	Child	386	23.3	549	37	583	537	8.09	2255	5145	6403	2478
2245-785	Child	358	35.4	523	31.6	634	480	16.6	2279	2707	2604	2563

## Sheet: Fig4
Patient ID	Group	RBD protein IgG (AUC)	RBD protein IgG (OD 1:25)	RBD protein IgG (OD 1:50)	RBD protein IgG (OD 1:250)	RBD protein IgG (OD 1:500)	RBD protein IgG (OD 1:1000)	RBD protein IgG (OD 1:5000)	RBD protein IgA (AUC)	RBD protein IgA (OD 1:25)	RBD protein IgA (OD 1:50)	RBD protein IgA (OD 1:250)	RBD protein IgA (OD 1:500)	RBD protein IgA (OD 1:1000)	RBD protein IgA (OD 1:5000)
2244-1028	Severe	252.3	1.954	1.221	0.331	0.155	0.082	0.031	102.8	1.424	0.702	0.139	0.063	0.027	0.004
2244-1121	Severe	1276	3.5	2.969	1.053	0.538	0.286	0.082	131.4	1.556	0.864	0.165	0.082	0.027	0
2244-1163	Severe	86.77	0.977	0.564	0.149	0.08	0.05	0.019	233.2	2.252	1.243	0.27	0.152	0.062	0.002
2244-1175	Severe	246.5	2.329	1.262	0.308	0.153	0.068	0.012	187	2.901	0.806	0.257	0.119	0.082	0.028
2244-1228	Severe	452.3	2.095	1.641	0.459	0.248	0.133	0.034	116.7	1.432	0.743	0.167	0.081	0.042	0.029
2244-1229	Severe	1195	2.784	2.684	1.046	0.554	0.287	0.058	154.8	1.923	0.954	0.192	0.091	0.04	0.015
2244-704	Severe	20.13	0.49	0.204	0.068	0.052	0.05	0.038	171.1	1.782	0.945	0.24	0.106	0.068	0.029
2244-954	Severe	1563	3.5	3.08	1.282	0.736	0.368	0.064	1201	3.5	3.108	0.927	0.485	0.271	0.078
2245-689	Severe	911.8	3.5	3.017	0.827	0.406	0.204	0.031	116.7	1.741	0.683	0.176	0.084	0.045	0.018
2244-1093	Severe	88.52	0.985	0.49	0.149	0.104	0.067	0.049	972.5	3.5	2.968	0.853	0.428	0.218	0.047
2244-1230	Severe	29.54	0.378	0.248	0.099	0.061	0.059	0.046	79.48	0.996	0.565	0.12	0.076	0.035	0.009
2244-937	Severe	102	1.506	0.642	0.157	0.071	0.039	0.015	84.85	1.303	0.528	0.139	0.081	0.051	0.019
2244-964	Severe	38.25	0.494	0.277	0.114	0.068	0.08	0.057	67.29	0.916	0.48	0.112	0.076	0.053	0.027
2244-686	Severe	3438	3.5	3.5	3.049	1.844	0.74	0.153	611.4	3.049	2.225	0.57	0.296	0.142	0.053
2244-772	Severe	4876	3.5	3.1	2.8	2.077	1.252	0.303	8501	3.5	3.4	3.3	3.2	2.329	0.62
2244-915	Severe	794.9	3.243	2.248	0.688	0.378	0.201	0.047	1074	3.5	2.771	0.893	0.494	0.252	0.056
2244-1019	Severe	21.71	0.443	0.233	0.056	0.036	0.025	0.011	87.41	1.186	0.596	0.12	0.084	0.046	0.007
2244-1024	Severe	262.7	2.611	1.367	0.294	0.147	0.08	0.018	103.5	1.318	0.64	0.15	0.09	0.059	0.024
2244-1045	Severe	103.8	1.288	0.656	0.159	0.082	0.05	0.011	122	1.213	0.702	0.181	0.092	0.077	0.017
2244-1051	Severe	119	1.482	0.703	0.178	0.091	0.057	0.013	288.9	1.991	1.182	0.314	0.163	0.11	0.03
2244-1057	Severe	65.68	1.006	0.463	0.118	0.06	0.041	0.008	98.95	1.398	0.658	0.142	0.07	0.039	0.016
2255-1069	Severe	0	0.009	0.007	0.018	0.008	0.013	0	0	0.001	0.01	0.01	0.005	0.017	0.003
2244-1060	Severe	765.4	3.5	2.72	0.732	0.357	0.168	0.034	8024	3.5	3.3	3.1	3	2.242	0.545
2244-1197	Severe	97.66	1.267	0.662	0.146	0.061	0.025	0.004	581.7	3.5	2.119	0.491	0.306	0.153	0.021
2244-1206	Severe	132.3	1.541	0.825	0.181	0.088	0.041	0.005	248.3	2.535	1.091	0.318	0.161	0.086	0.027
2244-1207	Severe	49.49	0.791	0.408	0.087	0.039	0.028	0.007	51.48	0.846	0.406	0.092	0.058	0.038	0.018
2244-1223	Severe	58.01	0.94	0.442	0.101	0.046	0.034	0.007	162.2	1.505	0.866	0.222	0.124	0.071	0.026
2244-1225	Severe	47.95	0.708	0.413	0.08	0.048	0.029	0.006	87.39	1.166	0.585	0.138	0.073	0.042	0.022
2244-1180	Severe	7.579	0.286	0.133	0.036	0.016	0.005	0.003	97.95	2.701	0.543	0.127	0.061	0.041	0.017
2244-880	Severe	666.4	3.247	2.211	0.682	0.337	0.159	0.033	1890	3.5	3.308	1.925	0.974	0.391	0.072
2245-614	Severe	293.2	2.703	1.379	0.333	0.171	0.091	0.009	237.5	2.416	1.108	0.294	0.161	0.081	0.022
2244-1213	Severe	6.684	0.243	0.131	0.032	0.011	0.008	0	50.89	0.899	0.386	0.1	0.043	0.034	0.006
2245-383	Severe	1820	3.5	3.4	1.423	0.753	0.415	0.103	817.5	3.5	2.438	0.62	0.338	0.182	0.086
2244-1219	Mild	76.83	1.301	0.401	0.177	0.071	0.033	0.003	75.32	1.28	0.491	0.133	0.057	0.019	0.009
2244-942	Mild	129.3	1.344	0.795	0.187	0.092	0.047	0.01	145	1.756	0.888	0.173	0.103	0.044	0.002
2244-963	Mild	156.9	1.769	0.87	0.228	0.095	0.072	0.038	323.4	2.748	1.503	0.353	0.199	0.091	0.014
2244-859	Mild	127.2	1.744	0.752	0.166	0.1	0.047	0.01	237.9	2.647	1.055	0.344	0.132	0.083	0.033
2245-604	Mild	72.65	1.25	0.478	0.116	0.076	0.066	0.048	144.6	1.913	0.823	0.188	0.098	0.069	0.027
2244-992	Mild	197.8	2.021	1.02	0.27	0.13	0.066	0.009	1053	3.5	2.974	0.822	0.379	0.254	0.062
2244-845	Mild	573.2	2.801	1.524	0.4	0.246	0.171	0.074	1370	3.5	3.279	0.911	0.601	0.331	0.065
2245-712	Mild	723.6	2.602	1.712	0.521	0.322	0.187	0.094	265.2	2.307	1.307	0.29	0.169	0.086	0.017
2245-738	Mild	97.56	1.025	0.502	0.134	0.093	0.077	0.069	421.6	2.916	1.536	0.358	0.216	0.147	0.003
2245-750	Mild	153.8	1.222	0.569	0.168	0.096	0.092	0.071	133.4	1.451	0.762	0.174	0.102	0.076	0.024
2244-1139	Mild	94.07	1.029	0.623	0.152	0.078	0.04	0	52.8	0.818	0.415	0.097	0.05	0.028	0
2245-579	Mild	1464	3.5	2.543	0.859	0.437	0.407	0.105	349.6	2.758	1.574	0.429	0.198	0.092	0.015
2244-1220	Mild	99.12	1.26	0.655	0.153	0.068	0.032	0.011	84.68	0.948	0.524	0.163	0.079	0.044	0.013
2245-526	Mild	93.07	1.871	0.529	0.141	0.083	0.051	0.049	0	0.073	0.053	0.041	0.043	0.033	0.033
2245-408	Mild	213.7	2.551	0.929	0.235	0.133	0.093	0.039	549.6	3.5	1.811	0.425	0.255	0.149	0.061
2245-423	Mild	1610	3.5	3.48	1.219	0.689	0.347	0.105	3309	3.5	3.5	2.537	1.371	0.781	0.189
2245-515	Mild	1161	3.5	3.007	0.835	0.447	0.271	0.081	2369	3.5	3.3	1.707	1.035	0.553	0.143
2245-456	Mild	693.2	3.5	2.065	0.545	0.305	0.183	0.057	6175	3.4	3.3	3.2	2.797	1.603	0.367
2245-502	Mild	231.8	2.501	0.929	0.267	0.155	0.094	0.043	705	3.5	2.017	0.573	0.289	0.181	0.069
2245-359	Mild	121.6	1.71	0.719	0.179	0.086	0.045	0.006	154	1.333	0.621	0.199	0.123	0.091	0.051
2245-609	Mild	83.89	1.028	0.556	0.146	0.071	0.046	0.002	465.4	2.139	1.307	0.399	0.239	0.145	0.067
2244-994	Mild	173.2	2.335	0.951	0.234	0.099	0.059	0.007	210	2.133	1.0945	0.26	0.139	0.071	0.018
2245-540	Mild	646.6	3.5	2.105	0.533	0.261	0.161	0.067	2476	3.5	3.4	1.987	1.055	0.557	0.151
2245-671	Mild	243.1	2.333	1.219	0.306	0.137	0.082	0.016	517.8	2.466	1.711	0.479	0.278	0.149	0.039
2245-610	Mild	196.9	1.55	0.975	0.288	0.144	0.069	0.01	108.4	1.382	0.622	0.174	0.095	0.049	0.016
2245-619	Mild	1231	3.5	3.228	1.052	0.53	0.283	0.048	224.4	1.357	0.906	0.302	0.167	0.097	0.02
2244-848	Mild	217.5	2.106	1.121	0.268	0.138	0.078	0.006	110.2	1.03	0.534	0.197	0.117	0.069	0.034
2245-640	Mild	907.7	3.5	2.756	0.745	0.405	0.217	0.043	382.9	2.64	1.495	0.399	0.207	0.108	0.056
2245-645	Mild	331.6	2.989	1.596	0.365	0.178	0.091	0.013	109.7	1.181	0.621	0.179	0.096	0.068	0.02
245-654	Mild	1769	3.5	3.4	1.313	0.699	0.429	0.084	634.8	1.898	1.422	0.518	0.303	0.195	0.065
2245-705	Mild	71.54	0.968	0.524	0.116	0.059	0.028	0	138.6	1.272	0.694	0.221	0.12	0.072	0.028
2245-704	Mild	63.76	0.792	0.486	0.112	0.053	0.034	0	90.42	0.639	0.484	0.187	0.099	0.068	0.022
2245-451	Mild	420.1	2.651	1.68	0.466	0.232	0.117	0.019	262.9	1.688	1.08	0.31	0.181	0.101	0.026
2245-578	Mild	80.18	0.839	0.558	0.136	0.075	0.042	0.01	199	1.402	0.899	0.252	0.165	0.087	0.017
2244-1200	Child	23.52	2.543	1.556	0.457	0.248	0.124	0.028	233.2	2.252	1.243	0.27	0.152	0.062	0.002
2244-1211	Child	17.88	1.992	1.566	0.48	0.504	0.196	0.037	31.65	0.663	0.307	0.043	0.016	0.004	0
2244-1217	Child	87.27	0.544	0.229	0.067	0.038	0.023	0.007	0	0.01	0.001	0.014	0	0	0
2244-1218	Child	173.8	0.525	0.2	0.04	0.02	0.016	0	164.2	1.924	0.892	0.215	0.115	0.066	0.005
2245-767	Child	1098	1.296	0.608	0.127	0.056	0.029	0.003	171.1	1.782	0.945	0.24	0.106	0.068	0.029
2245-769	Child	293.9	1.941	1.004	0.22	0.107	0.058	0.005	1201	3.5	3.108	0.927	0.485	0.271	0.078
2244-463	Child	1535	2.756	1.25	0.298	0.174	0.096	0.052	435.1	2.925	1.251	0.373	0.209	0.127	0.079
2244-1115	Child	127.5	3.055	1.749	0.498	0.331	0.194	0.071	122.1	1.546	0.714	0.186	0.09	0.052	0.034
2244-1212	Child	352.7	3.5	3.036	1.079	0.603	0.357	0.113	972.5	3.5	2.968	0.853	0.428	0.218	0.047
2245-690	Child	0.7853	0.596	0.29	0.107	0.082	0.111	0.065	79.48	0.996	0.565	0.12	0.076	0.035	0.009
2245-766	Child	1315	1.827	0.922	0.241	0.16	0.148	0.063	69.59	1.037	0.508	0.106	0.071	0.037	0.01
2244-1006	Child	0	0.14	0.062	0.024	0.016	0.014	0.028	0	0.035	0.02	0.013	0.004	0.009	0.007
2245-785	Child	163.5	3.5	3.153	1.108	0.598	0.293	0.066	437.7	3.006	1.866	0.492	0.224	0.114	0.004
2245-1081	Child	148.4	0	0	0	0	0	0	0	0.02	0.002	0	0.017	0	0.006
2244-1126	Child	113.2	1.905	0.952	0.207	0.106	0.052	0.005	51.05	0.911	0.4	0.091	0.049	0.03	0.01
2244-1137	Child	37.9	1.624	0.846	0.209	0.105	0.054	0.006	102.6	1.467	0.618	0.152	0.09	0.051	0.012
2244-1190	Child	126.6	1.319	0.7	0.168	0.09	0.043	0.008	257.3	2.658	1.221	0.308	0.153	0.086	0.011
2244-1193	Child	169.9	0.772	0.327	0.072	0.036	0.023	0.017	6.212	0.276	0.12	0.037	0.017	0.02	0.003
2244-1161	Child	2034	1.533	0.787	0.177	0.087	0.037	0.019	99.38	1.31	0.622	0.152	0.084	0.053	0.007
2244-1201	Child	25.63	0.487	0.225	0.091	0.028	0.016	0.003	14.98	0.542	0.166	0.049	0.034	0.026	0.012
2244-1203	Child	243.2	2.176	1.116	0.261	0.12	0.053	0.007	322.2	3.174	1.436	0.371	0.193	0.089	0.024
2245-462	Child	1465	3.5	2.179	0.537	0.287	0.179	0.053	106.5	1.2	0.51	0.164	0.114	0.078	0.038
2245-569	Child	260.3	3.5	2.614	1.168	0.663	0.359	0.078	381	3.5	2.75	0.215	0.091	0.011	0.018
2245-642	Child	430.2	2.405	1.19	0.365	0.163	0.078	0.008	44.61	1.007	0.371	0.06	0.01	0.032	0.004
2245-678	Child		2.753	1.674	0.493	0.237	0.119	0.015	295.2	3.5	2.279	0.095	0.034	0.006	0.009

## Sheet: Fig5b | SFig6
Patient ID	Group	Pool S | CD4+IFN-y+	Pool M | CD4+IFN-y+	Pool N | CD4+IFN-y+	Pool S | CD8+IFN-y+	Pool M | CD8+IFN-y+	Pool N | CD8+IFN-y+	Pool S | CD4+IL-17	Pool M | CD4+IL-17	Pool N | CD4+IL-17	Pool S | CD8+IL-17	Pool M | CD8+IL-17	Pool N | CD8+IL-17	Pool S | CD4+TNF-a	Pool M | CD4+TNF-a	Pool N | CD4+TNF-a	Pool S | CD8+TNF-a	Pool M | CD8+TNF-a	Pool N | CD8+TNF-a
2244-1115	Child	0.01	0.01	0.01	0.7	2.6	0.47	1.41	0	2.65	0.7	1.3	3.27	0.01	0.01	0.38	0.56	1.69	1.98
2244-1200	Child	0.087	0.01	0.047	0.14	0.035	0.5	0.17	0.2	0.01	0.14	0.1	0.18	0.087	0.01	0.14	0.095	0.59	0.38
2244-1201	Child	0.31	0.26	0.01	0.25	0.12	0.01	0.31	0.36	0.01	0.063	0.12	0.01	0.51	0.83	1.96	0.13	0.68	0.01
2244-1211	Child	0.098	0.01	0.42	0.38	0.48	2.01	0.2	0.64	0.21	0.33	0.24	0.37	0.01	0.36	0.052	0.094	0.24	0.17
2244-1212	Child	0.01	0.01	0.35	0.01	0.48	0.7	0.01	9.26	0.01	0.56	1.92	0.18	0.92	0	0.53	0.01	3.85	5.11
2244-1217	Child	0.01	0.01	0.01	0.19	0.11	0.22	0.68	0.39	0.57	0.63	0.52	0.49	0.27	0.14	0.01	0.13	16.1	11.4
2244-1218	Child	0.01	0.01	0.01	0	0.01	4.85	25.6	0.84	17.5	7.79	4.61	3.88	0.01	0.01	0.01	0	9.87	3.88
2245-463	Child	0.17	0.01	0.01	0.01	0.35	0.11	0.17	2.08	0.55	0.01	0.78	0.57	0.01	0.01	0.01	0.01	3.99	6.44
2245-767	Child	0.01	0.49	0.025	0.01	0.63	0.41	0.01	1.37	0.025	0.39	0.32	0.15	0.01	0.099	0.025	0.01	0.25	0.11
2245-769	Child	1.44	1.03	0.25	8.48	8.76	2.23	0.86	0.65	0.41	3.75	2.74	0.74	0.01	0.13	0.01	2.17	1.46	0.5
2244-1219	Mild	0.14	0.31	0.2	0.092	0.45	0.49	0.056	0.17	0.088	0.12	0.34	0.25	0.31	0.5	0.36	5.63	0.45	4.91
2244-859	Mild	3.69	2.4	4.09	4.39	4.64	8.73	0.92	0.48	0.72	4.49	5.08	5.69	0.69	0.48	0.24	32.3	4.65	38.2
2244-942	Mild	0.01	0.01	0.01	0	2.22	8.33	44	28.6	75	37.5	6.67	62.5	0.01	0.01	0.01	6.25	2.22	20.8
2244-963	Mild	0.19	0.2	0.17	0.23	0.56	0.82	0.32	0.57	0.22	0.23	0.36	0.61	0.064	0.46	0.031	0.45	0.56	0.27
2244-992	Mild	0.29	0.36	0.32	0.31	0.22	0.4	2.22	0.84	5.1	2.12	0.63	3.75	0	0	0.058	2.61	0.22	2.3
2244-994	Mild	0.24	0.088	0.11	1.68	0.23	0.31	0.86	0.33	0.17	1.12	0.25	0.36	0	0.15	0.084	0	0.23	0.16
2245-540	Mild	0.01	0.01	0.13	0.92	0	0.87	1.14	0.34	0.26	0.61	0.65	0.4	0.01	0.34	0.26	0.23	0	0.58
2245-604	Mild	3.85	0.01	3.03	0.78	0	0.52	0.01	0.01	0.01	0.78	1.2	2.62	0.01	0.01	0.01	3.12	0	4.19
2245-671	Mild	0	0.01	0.01	0.49	0.31	0.29	16.8	21.7	30.7	10.3	13.9	17.2	0.01	0.01	0.01	22.5	0.31	9.91
2244-1028	Severe	0.01	0.01	0.01	0.46	0.24	0.99	0.01	2.42	0.089	0.2	2.21	0.58	0.074	0.01	0.18	0.2	0.32	0.16
2244-1051	Severe	0.12	0.01	0.01	1.18	0.95	1.9	26.6	32.6	19.9	18.2	20.5	13	0.12	0.01	0.01	10.7	11	14.7
2244-1093	Severe	0.01	3.85	0.01	9.38	20	12	0.01	0.01	0.01	0.01	0.01	0.01	0.01	0.01	0.01	9.38	0.01	4
2244-1121	Severe	0.39	0.12	0.22	0.45	0	0.15	25.3	0.12	0.13	25.9	0.13	0.15	1.61	1.08	0.36	2.24	1.31	0.75
2244-1163	Severe	0.01	0.085	0.096	0.087	0.84	1.76	0.35	0.17	0.096	0.46	0.19	0.45	0.077	0.085	0.096	0.13	0.45	0.05
2244-1175	Severe	0.01	0.093	0.23	0	0.42	2.38	0.2	0.01	0.01	0.01	0.42	0.6	0.01	0.093	0.68	0.11	0.67	0.3
2244-1228	Severe	0.4	0.2	0.81	0.67	1.32	3.99	0.4	0.7	0.24	0.5	1.97	2.89	0.13	0.3	0.24	11	12.3	23.1
2244-1229	Severe	0.01	0.01	1.1	5.88	1.38	0.96	51.5	18.2	13.4	29.4	9.83	6.4	0.01	0.01	0.27	11.8	8.53	5.81
2244-1230	Severe	0.01	0.01	0.01	0.49	0.81	2.4	1.89	0.01	0.01	0.49	0.01	0	0.01	0	2.47	31.2	35.5	32
2244-704	Severe	0.087	2.6	0.13	0.89	3.46	3.26	0.043	0.5	0.01	0.13	0.72	1.19	0.3	5.57	0.065	0.51	3.64	0.01
2244-937	Severe	0.062	0.036	0.23	0.5	0.2	0.49	0.12	0.22	0.29	0.58	0.49	0.73	0.4	0.22	0.26	7.85	8.28	6.97
2244-954	Severe	0.071	0.062	0.054	0.68	0.25	0.43	0.21	0.19	0.11	0.34	0.13	0.14	0	0.31	0.11	0.17	0.55	0.11
2245-689	Severe	0.12	0.01	0.42	0.22	0	1.09	0.15	0.01	0.047	0.15	0.01	0.15	0.44	0.01	0.043	0.53	0.01	0.12

## Sheet: Fig6a
Patient ID	Group	N protein IgG (AUC)	N protein IgG (OD 1:50)	N protein IgG (OD 1:250)	N protein IgG (OD 1:1000)	N protein IgG (OD 1:5000)
2244-1028	Severe	3648	3.5	2.431	0.866	0.192
2244-1051	Severe	216	1.317	0.24	0.067	0.022
2244-1093	Severe	917.6	3.5	0.871	0.156	0.035
2244-1121	Severe	2287	3.5	1.692	0.507	0.113
2244-1163	Severe	125.8	0.939	0.15	0.045	0.021
2244-1175	Severe	2805	3.5	2.316	0.597	0.117
2244-1228	Severe	14370	3.5	3.5	3.5	2.171
2244-1229	Severe	11612	3.5	3.5	2.791	1.634
2244-1230	Severe	1503	3.5	1.565	0.199	0.117
2244-704	Severe	185.8	0.771	0.243	0.079	0.044
2244-937	Severe	110.3	0.877	0.131	0.043	0.026
2244-954	Severe	12662	3.5	3.5	3.5	1.317
2245-689	Severe	10149	3.5	3.5	2.675	1.04
2244-1219	Mild	1178	3.5	0.915	0.245	0.054
2244-859	Mild	815.4	3.328	0.648	0.161	0.042
2244-942	Mild	161.9	1.105	0.186	0.053	0.034
2244-963	Mild	413.7	2.625	0.317	0.083	0.043
2244-992	Mild	609.2	2.642	0.448	0.131	0.059
2244-994	Mild	2072	3.5	1.65	0.425	0.113
2245-540	Mild	302.2	1.547	0.318	0.085	0.027
2245-604	Mild	138.5	0.829	0.197	0.05	0.038
2245-671	Mild	1061	3.5	0.829	0.216	0.05
2244-1115	Child	2111	3.5	1.602	0.452	0.112
2244-1200	Child	1964	3.5	1.595	0.415	0.084
2244-1201	Child	244.8	1.63	0.228	0.071	0.008
2244-1211	Child	1203	3.5	0.902	0.238	0.078
2244-1212	Child	3682	3.5	2.729	0.829	0.182
2244-1217	Child	135.9	0.781	0.195	0.059	0.02
2244-1218	Child	65.68	0.541	0.109	0.038	0.032
2245-463	Child	226.5	1.596	0.227	0.041	0.006
2245-767	Child	145.6	1.101	0.161	0.039	0
2245-769	Child	727.2	2.891	0.7	0.142	0.019

## Sheet: Fig6b
Patient ID	Group	RBD protein IgG (AUC)	RBD protein IgA (AUC)	N protein IgG (AUC)	Pool M | CD4+TNF-a+	Pool M | CD4+IFN-y+	Pool M | CD4+IL-17+	Pool M | CD8+TNF-a+	Pool M | CD8+IFN-y+	Pool M | CD8+IL-17+	Pool N | CD4+TNF-a+	Pool N | CD4+IFN-y+	Pool N | CD4+IL-17+	Pool N | CD8+TNF-a+	Pool N | CD8+IFN-y+	Pool N | CD8+IL-17+	Pool S | CD4+TNF-a+	Pool S | CD4+IFN-y+	Pool S | CD4+IL-17+	Pool S | CD8+TNF-a+	Pool S | CD8+IFN-y+	Pool S | CD8+IL-17+
2244-1219	Mild	76.83	84.86	778.9	0.5	0.31	0.17	7.26	0.45	0.34	0.36	0.2	0.088	4.91	0.49	0.25	0.31	0.14	0.056	5.63	0.092	0.12
2244-859	Mild	127.2	294.2	241.8	0.48	2.4	0.48	39.6	4.64	5.08	0.24	4.09	0.72	38.2	8.73	5.69	0.69	3.69	0.92	32.3	4.39	4.49
2244-942	Mild	129.3	161.8	49.61	0	0	28.6	13.3	2.22	6.67	0	0	75	20.8	8.33	62.5	0	0	44	6.25	0	37.5
2244-963	Mild	156.9	375.1	156.7	0.46	0.2	0.57	0.56	0.56	0.36	0.031	0.17	0.22	0.27	0.82	0.61	0.064	0.19	0.32	0.45	0.23	0.23
2244-992	Mild	197.8	1158	138.3	0	0.36	0.84	0.92	0.22	0.63	0.058	0.32	5.1	2.3	0.4	3.75	0	0.29	2.22	2.61	0.31	2.12
2244-994	Mild	173.2	222.8	92.05	0.15	0.088	0.33	0.23	0.23	0.25	0.084	0.11	0.17	0.16	0.31	0.36	0	0.24	0.86	0	1.68	1.12
2245-540	Mild	646.6	795.5	1085	0.34	0	0.34	1.52	0	0.65	0.26	0.13	0.26	0.58	0.87	0.4	0	0	1.14	0.23	0.92	0.61
2245-604	Mild	72.65	181.2	132.9	0	0	0	3.21	0	1.2	0	3.03	0	4.19	0.52	2.62	0	3.85	0	3.12	0.78	0.78
2245-671	Mild	243.1	477.7	826.8	0	0	21.7	26.9	0.31	13.9	0	0	30.7	9.91	0.29	17.2	0	0	16.8	22.5	0.49	10.3
2244-1028	Severe	252.3	113.3	2068	0	0	2.42	0.32	0.24	2.21	0.18	0	0.089	0.16	0.99	0.58	0.074	0	0	0.2	0.46	0.2
2244-1051	Severe	119	288.9	74.8	0	0	32.6	11	0.95	20.5	0	0	19.9	14.7	1.9	13	0.12	0.12	26.6	10.7	1.18	18.2
2244-1093	Severe	88.52	972.5	533.4	0	3.85	0	0	20	0	0	0	0	4	12	0	0	0	0	9.38	9.38	0
2244-1121	Severe	1282	144.9	1448	1.08	0.12	0.12	1.31	0	0.13	0.36	0.22	0.13	0.75	0.15	0.15	1.61	0.39	25.3	2.24	0.45	25.9
2244-1163	Severe	86.77	257.3	46.69	0.085	0.085	0.17	0.45	0.84	0.19	0.096	0.096	0.096	0.05	1.76	0.45	0.077	0	0.35	0.13	0.087	0.46
2244-1175	Severe	246.5	239.1	3211	0.093	0.093	0	0.67	0.42	0.42	0.68	0.23	0	0.3	2.38	0.6	0	0	0.2	0.11	0	0
2244-1228	Severe	452.3	131.6	10421	0.3	0.2	0.7	12.3	1.32	1.97	0.24	0.81	0.24	23.1	3.99	2.89	0.13	0.4	0.4	11	0.67	0.5
2244-1229	Severe	1195	170.4	7956	0	0	18.2	8.53	1.38	9.83	0.27	1.1	13.4	5.81	0.96	6.4	0	0	51.5	11.8	5.88	29.4
2244-1230	Severe	29.54	92.88	984.1	0	0	0	35.5	0.81	0	2.47	0	0	32	2.4	0	0	0	1.89	31.2	0.49	0.49
2244-704	Severe	20.13	207.2	164.3	5.57	2.6	0.5	3.64	3.46	0.72	0.065	0.13	0	0	3.26	1.19	0.3	0.087	0.043	0.51	0.89	0.13
2244-937	Severe	102	84.85	29.59	0.22	0.036	0.22	8.28	0.2	0.49	0.26	0.23	0.29	6.97	0.49	0.73	0.4	0.062	0.12	7.85	0.5	0.58
2244-954	Severe	1569	1307	7554	0.31	0.062	0.19	0.55	0.25	0.13	0.11	0.054	0.11	0.11	0.43	0.14	0	0.071	0.21	0.17	0.68	0.34
2245-689	Severe	918.1	132.4	6640	0	0	0	0	0	0	0.043	0.42	0.047	0.12	1.09	0.15	0.44	0.12	0.15	0.53	0.22	0.15
2244-1115	Child	701.4	139.9	1157	0	0	2.08	1.69	2.6	1.3	0.38	0	2.65	1.98	0.47	3.27	0	0	1.41	1.55	0.7	0.7
2244-1200	Child	426.2	257.3	1220	0	0.047	0	0.59	0.035	0.1	0.14	0.047	0	0.38	0.5	0.18	0.087	0.087	0.17	0.33	0.14	0.14
2244-1201	Child	25.63	14.98	95.78	0.83	0.4	0.2	0.68	0.12	0.12	1.96	0	0	0	0	0	0.51	0.31	0.31	0.38	0.25	0.063
2244-1211	Child	678.5	35.89	519.6	0.36	0	0.36	0.24	0.48	0.24	0.052	0.42	0.21	0.17	2.01	0.37	0	0.098	0.2	0.14	0.38	0.33
2244-1212	Child	1541	1072	1639	0	0	1.37	3.85	0.48	1.92	0.53	0.35	0	5.11	0.7	0.18	0.92	0	0	6.52	0	0.56
2244-1217	Child	23.52	0	244.8	0.14	0	0.64	16.1	0.11	0.52	0	0	0.57	11.4	0.22	0.49	0.27	0	0.68	12.7	0.19	0.63
2244-1218	Child	17.88	192	24.42	0	0	9.26	9.87	0	4.61	0	0	17.5	3.88	4.85	3.88	0	0	25.6	3.9	0	7.79
2245-463	Child	293.9	534.6	226.5	0	0	0.65	3.99	0.35	0.78	0	0	0.55	6.44	0.11	0.57	0	0.17	0.17	2.95	0	0
2245-767	Child	87.27	207.2	59.17	0.099	0.59	0.39	0.25	0.63	0.32	0.025	0.025	0.025	0.11	0.41	0.15	0	0	0	0	0	0.39
2245-769	Child	173.8	1307	341.6	0.13	1.16	0.84	1.46	8.76	2.74	0	0.25	0.41	0.5	2.23	0.74	0	1.44	0.86	1.58	8.48	3.75

## Sheet: SFig3a
Patient ID	Group	Ki-67+ B cells	B cells	B10 cells	Plasmablasts	IgG- IgM+ B	IgG+ IgM+ B	IgG+ IgM- B	Transitional B	Memory B	IgG- IgM+ Memory B	IgG+ IgM+ Memory	IgG+ IgM- Memory B	Naïve B Cells
2244-1219	Mild	7.69	4.38	5	0.71	77.9	2.5	7.14	4.29	30	48.8	8.33	15.5	69.6
2244-1220	Mild	8.94	3.15	10.6	1.56	77.5	2.81	9.69	5.94	29.4	53.2	6.38	14.9	70.3
2244-845	Mild	4.52	7.66	4.98	12	45.6	38.2	8.71	7.88	17.8	65.1	20.9	2.33	82.2
2244-848	Mild	11	4.87	3.57	8.9	73.5	5.89	8.4	12.9	19.4	36.2	0.97	17.8	80.6
2244-942	Mild	6.95	3.58	2.81	9.06	64.4	0	13.4	6.88	18.1	27.6	0	24.1	81.9
2244-963	Mild	7.57	7.74	4.37	6.71	65.1	0.4	8.23	11.8	16.9	35.8	0.17	20.8	83.1
2244-992	Mild	3.97	4.15	10.7	5.76	62.4	0.5	14.9	2.77	25	22.5	0.12	32.3	75
2244-994	Mild	4.36	9.31	3.93	2.25	69.3	0.2	7.64	6.5	11	46.1	0.52	15	88.9
2245-359	Mild	14.9	10.4	2.9	0.77	69.8	0.19	12.4	2.13	11.8	27.9	0	31.1	88.2
2245-408	Mild	3.11	11.3	2.88	0.58	84.9	5.35	2.72	5.18	6.1	37	5.48	24.7	93.9
2245-423	Mild	15.6	2.68	5.26	8.42	67.4	1.05	11.6	2.11	25.3	25	0	37.5	73.7
2245-451	Mild	13.4	27.2	7.56	0.29	72.5	0.11	12	0.61	24.3	50.4	0.15	20.4	75.7
2245-456	Mild	10.6	8.95	17.6	1.62	60.1	2.79	18.7	4.39	28.9	22.8	0.39	39	71.1
2245-502	Mild	5.78	13.4	5.38	3.49	82.6	3.69	7.19	15.3	10.5	49.2	3.44	20.6	89.5
2245-515	Mild	19.4	13.2	29.2	3.57	70.1	1.52	12.1	5.18	42.9	52.5	0.21	17.7	57.1
2245-526	Mild	15.8	4.03	4.12	7.73	69.6	8.25	9.79	5.67	17	33.3	9.09	42.4	83
2245-540	Mild	2.19	16.1	4.33	1.18	64.7	4.92	20.1	7.31	9.74	17.5	3.8	42.4	90.3
2245-578	Mild	15.2	32.1	2.2	1.03	82.2	0	5.28	7.01	7.66	50.6	0	20.1	92.3
2245-579	Mild	7.96	15.2	5.32	0.89	83.8	0.41	4.96	7.71	8.39	40.3	0.29	26.2	91.6
2245-604	Mild	8.61	15.2	2.1	2.19	86.4	0.31	4.91	22.6	6.25	20	0	32.9	93.8
2245-609	Mild	13.7	13	14.8	1.58	73.6	4.58	9.96	7.75	20.3	39.7	2.33	22.6	79.7
2245-610	Mild	3.54	10.6	7.34	1.73	68	0.68	20.3	12.8	13.2	25.5	2.39	44.6	86.8
2245-619	Mild	2.89	23.5	8.24	0.57	75.8	1.2	15.3	22.4	13.8	23.2	2.77	47.1	85.7
2245-640	Mild	3.47	15.3	13.5	1.95	78.5	0.61	8.42	11.2	20.3	51.4	1.1	20.1	79.7
2245-645	Mild	3.54	19.8	14.7	1.28	72.4	0.8	12.3	8.25	21.9	42.6	1.71	25.6	78.1
2245-654	Mild	3.63	10.5	0.66	1.66	69.2	19.5	5.63	2.65	2.98	55.6	33.3	0	96
2245-671	Mild	2.89	9.89	0.94	2.24	70.2	17	4.4	2.24	14.9	84.1	6.08	1.06	85
2245-704	Mild	12.2	9.91	2.19	5.94	74.1	15	3.75	8.44	9.38	56.7	30	3.33	90
2245-705	Mild	2.74	8.95	2.58	6.27	47.9	39.1	7.82	6.7	10.8	54.8	21.4	7.14	88.7
2245-712	Mild	2.67	1.8	0.75	9.06	51.7	20	13.2	1.51	14.3	63.2	7.89	10.5	85.7
2245-738	Mild	1.9	9.01	10.9	1.65	63.9	1.8	19.2	3.67	16.8	31.2	1.91	43.3	83.2
2245-750	Mild	1.2	7.38	5.63	1.16	87.4	0.91	4.21	7.22	8.6	43.9	5.91	21.5	91.4
2244-1139	Mild	2.67	9.65	5.9	2.07	87.3	1.6	2.38	15	7.35	57.7	11.3	9.15	92.2
2244-859	Mild	7.13	8.15	2.87	7.59	64.5	0.17	10.1	2.28	16.9	21.4	0.61	23.8	83.1
2244-1060	Severe	11.2	11.1	3.85	10.5	76.5	0.76	5.31	4.1	14.1	22.9	1.81	15.4	85.8
2244-1069	Severe	16.8	3.98	8.68	10.8	76.5	1.24	4.55	10	15.5	34.7	3.33	5.33	84.5
2244-880	Severe	10.3	6.39	11.2	18.2	64.1	1.09	7.65	13.2	24.2	15.1	3.39	16.7	75.8
2244-937	Severe	8.91	13.6	2.61	7.92	63.8	0.057	7.36	6.66	16.2	24.4	0	13.4	83.8
2244-964	Severe	2.36	5	1.21	1.46	28.7	0.18	34.6	2.74	8.71	13.1	1.22	45.3	91.3
2244-1019	Severe	22.2	6.19	2.08	16.7	56.2	0	12.5	8.33	29.2	21.4	0	14.3	70.8
2244-1024	Severe	22	4.36	3.26	17	12.5	0	25.8	3.51	29.6	7.63	0.85	35.6	70.4
2244-1028	Severe	16.7	6.26	2.97	6.88	74.8	0.31	9.22	8.59	14.2	20.9	0	33	85.5
2244-1045	Severe	6.78	9.21	16.1	12.3	50.3	0.31	8.02	4.88	33.8	42.4	1	24.2	66.2
2244-1051	Severe	11.2	5.03	22.1	8.55	57.7	10.5	15.7	17.7	49.4	32.6	21.6	21.3	50.1
2244-1057	Severe	10.9	9.8	2.53	4.06	81.6	1.27	5.32	5.83	7.35	37.9	5.17	10.3	92
2244-1093	Severe	8.33	12.8	6.09	8.41	75.7	1.45	6.96	6.67	16.5	42.1	8.77	10.5	82.6
2244-1121	Severe	5.51	4.81	6.15	5.47	52.2	4.1	22.6	7.29	15.5	23.5	2.94	30.9	83.8
2244-1124	Severe	26.6	3.12	45.9	14.5	73.5	0.46	3.46	12.2	10.6	10.9	0	8.7	88.9
2244-1163	Severe	5.14	11.9	9.22	7.98	72.9	1.27	6.8	8.34	17.6	39.8	2.35	13.9	82.6
2244-1175	Severe	13.2	10.6	11.9	10.4	66.1	2.15	13.4	8.5	17.6	31	6.09	20.5	82.4
2244-1180	Severe	5.26	1.42	4.55	2.27	86.4	2.27	4.55	11.4	9.09	50	0	25	90.9
2244-1197	Severe	11.1	3.21	10	13.2	64.9	3.71	10.4	10.2	19.1	30.8	6.16	12.8	81.2
2244-1206	Severe	1.76	8.11	3.39	3.39	64.7	4.07	5.08	9.83	8.27	20.5	26.2	26.2	91.3
2244-1207	Severe	6.75	1.65	6.96	6.12	51.5	8.02	14.3	17.3	13.7	15.4	36.9	20	85.7
2244-1213	Severe	4.03	11.6	12.8	2.98	78.3	3.46	6.13	7.42	21.8	72.3	10.1	8.67	78
2244-1223	Severe	10.3	7.87	9.64	10.1	74.6	4.68	6.99	13.2	29.8	45.7	6.6	15.2	69.7
2244-1225	Severe	14.1	4.66	1.8	5.39	88.9	1.96	2.61	29.1	9.97	34.4	13.1	11.5	89.7
2244-1228	Severe	4.44	25	15	1.41	57.1	2	13.5	4.41	39.1	25.1	1.78	21.5	60.3
2244-1229	Severe	4.99	9.71	1.46	1.55	84.6	0.33	3.22	0.74	12	46.7	1.91	14.7	87.6
2244-1230	Severe	0.59	40	1.48	0.00911	65.1	0.00304	0.015	0.015	46.6	65.8	0.013	0.039	52.1
2244-686	Severe	18.5	1.1	19.6	25.3	18.5	1.09	13.1	1.53	69.5	13.2	0.63	11	30.5
2244-704	Severe	0.92	40.7	2.45	0.48	87.8	0.18	2.77	9.02	3.59	47.3	0.5	23.4	96.4
2244-772	Severe	7.13	3.67	27.3	9.34	38.4	0.82	26.6	2.84	65.3	26.2	0.46	27.9	34.6
2244-915	Severe	12.3	3.81	9.87	11.8	31	29.7	14.9	3	45.4	22.6	16	19.5	54.6
2244-954	Severe	4.32	2.62	16.7	6.41	70.6	2.87	14.4	11.9	24.7	41.5	8.06	25.1	75.3
2245-383	Severe	15.6	6.84	4.82	1.81	51.6	0.8	17.9	2.01	21.1	11.4	0	38.1	78.9
2245-689	Severe	1.39	7.45	1.74	6.66	66.8	24.8	1.83	5.02	10.9	65.5	22.1	2.65	88.8
2244-1006	Child	5.6	18.5	0.55	1.36	79.9	0.18	0.52	18	3.58	56.3	0.74	6.95	96.4
2244-1081	Child	4.63	7.86	2.91	2.1	89.2	1.16	4.75	40.4	6.85	43.8	3.75	18.1	92.6
2244-1115	Child	2.17	9	14	1.81	82.5	2.28	7.84	21.4	14.9	65.4	4.46	14.4	85.2
2244-1126	Child	2.5	6.33	7.88	1.82	70.6	1.55	9.11	9.69	19.7	35	2.85	17.9	80.3
2244-1137	Child	1.74	3.44	7.71	3.11	78	1.98	8.39	6.27	12.6	31.2	7.89	24.7	87.5
2244-1161	Child	4.09	8.44	12.7	2.54	69.8	2.1	16.7	9.51	15.8	52.4	5.89	20	84.5
2244-1190	Child	4.56	5.96	4.7	3.07	73.1	3.62	11.4	11	8.68	20.8	2.08	25	91.5
2244-1193	Child	11.2	14.7	6.06	4.69	75.3	1.51	7.07	24.7	8.25	40	7.14	8.57	90.1
2244-1200	Child	1.42	6.61	5.01	2.9	81.1	2	3.68	10.6	7.15	51.4	5.67	12.6	92.9
2244-1201	Child	1.12	8.91	7.76	2.76	83.6	2.38	3.55	15.2	10.6	66.3	4.98	7.13	89.5
2244-1203	Child	2.93	10.3	3.37	1.13	80.7	2.39	7.99	8.18	8.08	40.9	25.7	19	91.4
2244-1211	Child	2.49	9.06	10.7	4.21	74.4	8.48	5.59	11.7	18.9	41.8	34.9	8.39	80.4
2244-1212	Child	1.78	14.1	8.37	2.24	69.8	5.57	8.92	10.5	15.8	40.6	29.6	13.3	83.6
2244-1217	Child	4.38	8.18	3.11	3.53	82.4	0.69	5.92	8.49	14.1	49.2	4.29	16.5	85.4
2244-1218	Child	4.88	19.6	3.37	2.9	89.5	0.41	3.3	9.18	22.3	75.2	1.67	9.66	77
2245-462	Child	4.25	20.7	2.49	1.55	89	1.65	2.85	8.99	6.4	45.5	4.04	18.2	93.6
2245-463	Child	5.66	19.6	3.04	1.59	78.3	0.14	4.93	3.26	9.71	43.3	0.75	26.1	90.3
2245-569	Child	24.9	12	2.85	2.24	83.9	0	5.91	19.3	6.31	22.6	0	22.6	93.7
2245-642	Child	4.32	40.8	3.69	1.11	90.1	0.33	4.67	25.5	5.5	44.4	1.87	31.5	94.5
2245-678	Child	4.64	6.43	2.19	8.2	61.7	24	5.46	3.83	15.3	71.4	3.57	3.57	84.2
2245-690	Child	1.47	24.5	1.77	6.43	75.4	5.51	9.91	4.75	7.91	20.8	68.6	7.01	91.2
2245-766	Child	4.61	9.13	8.92	2.74	79.3	2.9	7.07	9.02	15.9	43.5	0.94	24.3	84.1
2245-767	Child	5.43	15.1	5.34	2.05	89.8	1.15	3.22	12.2	9.78	39.2	1.18	20.5	90.2
2245-769	Child	1.5	13.3	4.74	1.14	82.7	0.18	4.98	8.83	9.31	51.7	0.11	22.6	90.7
2245-785	Child	3.74	15.9	2.1	1.81	88	0.045	1.41	15.9	5.67	47.7	0.26	12.1	94.3

[truncated: 4 more sheets: SFig3b, SFig3c, SFig4a, SFig4b]
